# Supplementary material for: In silico analysis of atrial fibrillation and hypertension mechanism of action secondary to ibrutinib/acalabrutinib in chronic lymphocytic leukemia
Source: Sci Rep. 2025 Jul 31;15:28040. doi: 10.1038/s41598-025-07756-2 (PMC12314036; doi:10.1038/s41598-025-07756-2)
Supplement: Supplementary file 1 — Supplementary Material 1 [file 41598_2025_7756_MOESM1_ESM.xlsx]

## Sheet: Title Page
SUPPLEMENTARY TABLES In silico analysis of atrial fibrillation and hypertension mechanisms of action secondary to ibrutinib/acalabrutinib in chronic lymphocytic leukemia AUTHORS: Raúl Córdoba,1 Antoni Bayés-Genís,2 Ana Muntañola,3 Dolors Colomer,4 Jorge Castro,5 Carolina Leiva,5 Esther Álvarez,5 and Eduardo Zatarain-Nicolas6 AFFILIATIONS: 1Department of Hematology, Fundación Jiménez Díaz Universi…

## Sheet: Table S1
Supplementary Table 1. List of cardiovascular disease treatments and the molecular definition used as defined by DrugBank
Type of drug	Active ingredient	DrugBank ID (where applicable)	Protein targets (Gene name)	Protein targets (UniProtKB code)
Anti-gout agent	Xanthine oxidase inhibitors	DB00437, DB04854	XDH (XDHA)	P47989
Corticoids	Corticoids	DB01234, DB00860	NR3C1 (GRL)	P04150
Diuretics	Loop diuretics	DB00887, DB00695	SLC12A1 (NKCC2)	Q13621
	Thiazide diuretics	DB00999, DB00808	SLC12A3 (NCC, TSC)	P55017
	Potassium sparing diuretics	DB00594, DB00700	SCNN1A, SCNN1B, SCNN1G, SCNN1D, NR3C2	P37088, P51168, P51170, P51172, P08235
Antidiabetics	Metformin	DB00331	ETFDH, PRKAB1 (AMPK)	Q16134, Q9Y478
	iSGLT-2	DB09038, DB08907	SLC5A2 (SGLT2)	P31639
	Sulfonylureas	DB01016, DB01120	KCNJ11	Q14654, Q09428
	Glinides / Gliclazide (specific sulfonylurea)	DB00912, DB00731	ABCC8 (HRINS, SUR, SUR1)	Q09428
Statins	Statins	DB01076, DB00641	HMGCR	P04035
NSAIDs	NSAIDs	DB01050, DB00945	PTGS1 (COX1), PTGS2 (COX2)	P23219, P35354
Paracetamol	Paracetamol	DB00316, DB00316	PTGS1 (COX1), PTGS2 (COX2)	P23219, P35354
Antiaggregants	Cyclooxigenase inhibitors	DB00482, DB01628	PTGS1 (COX1), PTGS2 (COX2)	P23219, P35354
	ADP receptors inhibitors	DB00758	P2RY12 (HORK3)	Q9H244
Antidepressants	Serotonin reuptake inhibitors	DB01104, DB00472	SLC6A4 (AFT, SERT)	P31645
	Serotonin and norepinephrine reuptake inhibitors	DB00289, DB00285	SLC6A4 (AFT, SERT), SLC6A2 (NAT1, NET1, SLC6A5)	P31645, P23975
Benzodiazepines	Benzodiazepines	DB00829, DB00404	GABRA1, GABRA2, GABRA3, GABRA5	P14867, P47869, P34903, P31644
Gastroprotectants	Proton pump inhibitors	DB00338, DB05351	ATP4A, ATP4B	P20648, P51164
RAS inhibitors	ARBs (angiotensin II receptor blockers) and ACE inhibitors	DB00542, DB08822	ACE (DCP, DCP1), AGTR1 (AGTR1A, AGTR1B, AT2R1, AT2R1B)	P12821, P30556
Anticoagulants	Heparin	DB01109	SERPINC1 (AT3), F10	P01008, P00742
	Factor Xa inhibitors	DB09075, DB00569	F10	P00742
	Vitamin K inhibitors	DB00682, DB00266	VKORC1 (VKOR)	Q9BQB6
	Thrombin inhibitors	DB04898, DB00006	F2	P00734
Antiarrhythmics	Betablockers	DB01193, DB00612	ADRB1 (ADRB1R, B1AR), ADRB2 (ADRB2R, B2AR)	P08588, P07550
	Na+ channel blockers	DB00564, DB00776	SCN5A	Q14524
	Ca2+ channel blockers	DB00343, DB00381	CACNA1S, CACNA1C, CACNA1D, CACNA1F	Q13698, Q13936, Q01668, O60840
	Amiodarone	DB01118	KCNH2, KCNH6, KCNH7, ADRB1, ADRB2, ADRB3	Q12809, Q9H252, Q9NS40, P08588, P07550, P13945
CLL treatments	Anti CD20	DB00073	MS4A1 (CD20)	P11836
	BCL2 inhibitors	DB11581	BCL2	P10415

## Sheet: Table S2
Supplementary Table 2. Summary of data (number of entries in the database for each data type) used for model construction (network and training set)
Data type	Number of entries
In-house databases information
Considered Interactions	437071
Considered Proteins	16961
Characterized Drugs	5414
Drug Targets	2690
Characterized Clinical Conditions	253
Clinical Conditions Key Proteins Characterized	4076
Training set information
Curated drug-indications restrictions	180,264 (1,731 positive)
Drug-ADRs restrictions	30,096 (2,640 positive)
Drug-indications/ADRs protein correlations	2655
ADR: Adverse Drug Reactions

## Sheet: Table S3
Supplementary Table 3. List of BTKi protein targets (direct targets) identified by literatute search (↓: Inhibition; ↑: Activation)
UniProtKB ID	Protein Name	Gene Name	Ibrutinib effect	Acalabrutinib effect	Reference
Q06187	Tyrosine-protein kinase BTK	BTK	↓	↓	PMID: 33777941, https://www.accessdata.fda.gov/drugsatfda_docs/label/2018/210563s000lbl.pdf.
P51813	Cytoplasmic tyrosine-protein kinase BMX	BMX	↓	↓	PMID: 20615965, https://www.astrazeneca.ca/content/dam/az-ca/downloads/productinformation/calquence-product-monograph-en.pdf.
Q15303	Receptor tyrosine-protein kinase erbB-4	ERBB4/HER4	↓	↓	PMID: 20615965, https://www.astrazeneca.ca/content/dam/az-ca/downloads/productinformation/calquence-product-monograph-en.pdf.
P42680	Tyrosine-protein kinase TEC	TEC	↓	↓	PMID: 33777941, PMID: 34310172
O43353	Receptor-interacting serine/threonine-protein kinase 2	RIPK2	↓	↓	PMID: 27686109
P53667	LIM domain kinase 1	LIMK1		↓	https://www.ema.europa.eu/en/documents/assessment-report/calquence-epar-public-assessment-report_en.pdf.
Q08881	Tyrosine-protein kinase ITK/TSK	ITK	↓		PMID: 33777941, PMID: 26641137, PMID: 24941982
P42681	Tyrosine-protein kinase TXK	TXK	↓		PMID: 33777941, PMID: 26641137
P00533	Epidermal growth factor receptor egfr	EGFR	↓		PMID: 33777941, PMID: 26641137
P04626	Receptor tyrosine-protein kinase erbB-4	ERBB2/HER2	↓		PMID: 33777941
P52333	Tyrosine-protein kinase JAK3	JAK3	↓		PMID: 33777941, https://www.ema.europa.eu/en/documents/assessment-report/imbruvica-epar-public-assessment-report_en.pdf.
P51451	Tyrosine-protein kinase Blk	BLK	↓		PMID: 33777941, PMID: 20615965
P09769	Tyrosine-protein kinase Fgr	FGR	↓		PMID: 33777941, https://www.ema.europa.eu/en/documents/assessment-report/imbruvica-epar-public-assessment-report_en.pdf.
P08631	Tyrosine-protein kinase HCK	HCK	↓		PMID: 33777941
P06239	Tyrosine-protein kinase Lck	LCK	↓		https://www.ema.europa.eu/en/documents/assessment-report/imbruvica-epar-public-assessment-report_en.pdf.
P12931	Proto-oncogene tyrosine-protein kinase Src	SRC / c-SRC	↓		PMID: 26641137, PMID: 20615965, PMID: 28034907
P07947	Tyrosine-protein kinase Yes	YES1	↓		https://www.ema.europa.eu/en/documents/assessment-report/imbruvica-epar-public-assessment-report_en.pdf.
P41240	Tyrosine-protein kinase CSK	CSK	↓		PMID: 33777941
Q13882	Protein-tyrosine kinase 6	BRK / PTK6	↓		PMID: 33777941
P36888	Receptor-type tyrosine-protein kinase FLT3	FLT3	↓		PMID: 31790561
P06241	Tyrosine-protein kinase Fyn	FYN	↓		PMID: 26641137, PMID: 20615965, https://www.ema.europa.eu/en/documents/assessment-report/imbruvica-epar-public-assessment-report_en.pdf.
P07948	Tyrosine-protein kinase Lyn	LYN	↓		PMID: 26641137, PMID: 20615965, PMID: 28034907

## Sheet: Table S4
Supplementary Table 4. Proteins included in each condition molecular characterization. Activation in Condition column indicates whether the protein is increased/overactivated (1) or reduced/inhibited (-1) in the context of each condition. Note that proteins can be repeated in more than one pathophysiological process within a condition
Condition	Pathophysiological process	Protein name	Gene name	Uniprot code	Activation in Condition	References
Hypertension	Overactivation of RAAS system	Angiotensin-converting enzyme	ACE	P12821	1	[1] PMID: 31708782
Hypertension	Overactivation of RAAS system	Angiotensin-converting enzyme 2	ACE2	Q9BYF1	-1	[1] PMID: 32264791; [2] PMID: 33126450; [3] PMID: 32221983; [4] PMID: 30335025
Hypertension	Overactivation of RAAS system	a-adducin	ADD1	P35611	1	[1] PMID: 26042478; [2] PMID: 30062972; [3] PMID: 29049185; [4] PMID: 25567773
Hypertension	Overactivation of RAAS system	Type-1 angiotensin II receptor	AGTR1	P30556	1	[1] PMID: 19023273; [2] PMID: 29045337; [3] PMID: 34685589
Hypertension	Overactivation of RAAS system	Type-2 angiotensin II receptor	AGTR2	P50052	-1	[1] PMID: 27906747; [2] PMID: 27339867 [3] PMID: 34828323 [4] PMID: 30806496
Hypertension	Overactivation of RAAS system	Angiopoietin-1	ANGPT1	Q15389	1	[1] PMID: 20072144
Hypertension	Overactivation of RAAS system	Angiopoietin-2	ANGPT2	O15123	1	[1] PMID: 27991547; [2] PMID: 20072144
Hypertension	Overactivation of RAAS system	Sodium/potassium-transporting ATPase subunit alpha-2	ATP1A2	P50993	-1	[1] PMID: 16641927; [2] PMID: 21856916; [3] PMID: 23436327; [4] PMID: 16247002
Hypertension	Overactivation of RAAS system	Sodium/potassium-transporting ATPase subunit beta-1	ATP1B1	P05026	1	[1] DOI: 10.1007/s12170-014-0429-y; [2] PMID: 30595117; [3] PMID: 30012868; [4] PMID: 33760199; [5] PMID: 30595117
Hypertension	Overactivation of RAAS system	Sodium/potassium-transporting ATPase subunit beta-2	ATP1B2	P14415	1	[1] 27980660; [2] DOI: 10.1016/j.autneu.2015.07.380
Hypertension	Overactivation of RAAS system	Barttin	BSND	Q8WZ55	1	[1] PMID: 23863472; [2] PMID: 29326302
Hypertension	Overactivation of RAAS system	Calcitonin-related peptide alpha	CALCA	P06881	-1	[1] PMID: 17485015; [2] PMID: 30283343
Hypertension	Overactivation of RAAS system	Calpain-10	CAPN10	Q9HC96	1	[1] PMID: 25836666; [2] https://www.jacc.org/doi/10.1016/S0735-1097%2817%2935231-2; [3] PMID: 20406624; [4] PMID: 29507102
Hypertension	Overactivation of RAAS system	Calcium-sensing receptor	CASR	P41180	1	[1] PMID: 32964725
Hypertension	Overactivation of RAAS system	Chloride channel protein ClC-Ka	CLCNKA	P51800	1	[1] PMID: 25919862; [2] PMID: 28334417
Hypertension	Overactivation of RAAS system	Chloride channel protein ClC-Kb	CLCNKB	P51801	1	[1] PMID: 24863058; [2] PMID: 23863472; [3] PMID: 28334417
Hypertension	Overactivation of RAAS system	C1q-tumor necrosis factor-related protein-9	C1QTNF9B	B2RNN3	1	[1] PMID: 33377578
Hypertension	Overactivation of RAAS system	Cytochrome P450 11B1, mitochondrial (CYPXIB1)	CYP11B1	P15538	-1	[1] PMID: 28355486; [2] PMID: 28078278; [3] PMID: 23150505; [4] PMID: 25917967
Hypertension	Overactivation of RAAS system	Cytochrome P450 11B2, mitochondrial	CYP11B2	P19099	1	[1] PMID: 28355486; [2] PMID: 28078278; [3] PMID: 23150505; [4] PMID: 25917967
Hypertension	Overactivation of RAAS system	D(3) dopamine receptor	DRD3	P35462	-1	[1] PMID: 32687659; [2] PMID: 9691085
Hypertension	Overactivation of RAAS system	Fibroblast growth factor 21	FGF21	Q9NSA1	-1	[1] PMID: 29706566; [2] PMID: 29706566
Hypertension	Overactivation of RAAS system	Furin	FURIN	P09958	1	[1] PMID: 20707915; [2] doi:10.1038/s41440-019-0295-6
Hypertension	Overactivation of RAAS system	Sodium/potassium-transporting ATPase subunit gamma	FXYD2	P54710	-1	[1] 20869944; [2] 27014088; [3] PMID: 30175537
Hypertension	Overactivation of RAAS system	guanine nucleotide binding protein	GNB3	P16520	1	[1] PMID: 23691120; [2] PMID: 16314202
Hypertension	Overactivation of RAAS system	G protein-coupled receptor kinase 4	GRK4	P32298	1	[1] PMID: 22639547; [2] PMID: 32687659; [3] PMID: 29307864
Hypertension	Overactivation of RAAS system	Corticosteroid 11-beta-dehydrogenase isozyme 2	HSD11B2	P80365	-1	[1] PMID: 18769825; [2] PMID: 8045966; [3] PMID: 32816205
Hypertension	Overactivation of RAAS system	ATP-sensitive inward rectifier potassium channel 1	KCNJ1	P48048	1	[1] PMID: 27920129
Hypertension	Overactivation of RAAS system	Potassium channel subfamily K member 3	KCNK3	O14649	-1	[1] PMID: 25555247; [2] PMID: 22893713
Hypertension	Overactivation of RAAS system	Potassium channel subfamily K member 9	KCNK9	Q9NPC2	-1	[1] PMID: 25555247; [2] PMID: 22893713
Hypertension	Overactivation of RAAS system	Kelch like family member 3	KLHL3	Q9UH77	-1	[1] PMID: 25925082
Hypertension	Overactivation of RAAS system	Neprilysin	MME	P08473	1	[1] PMID: 32987038; [2] PMID: 30929513; [3] PMID: 25693859; [4] DOI: 10.21203/rs.3.rs-144239/v1
Hypertension	Overactivation of RAAS system	E3 ubiquitin-protein ligase NEDD4	NEDD4	P46934	-1	[1] PMID: 28862701
Hypertension	Overactivation of RAAS system	Atrial natriuretic factor	NPPA	P01160	-1	[1] doi:10.1001/jama.299.3.296; [2] PMID: 2940120; [3] PMID: 32951468
Hypertension	Overactivation of RAAS system	Natriuretic peptides B	NPPB	P16860	-1	[1] PMID: 28378069
Hypertension	Overactivation of RAAS system	Prostaglandin E2 receptor EP1 subtype	PTGER1	P34995	1	[1] PMID: 22371360; [2] PMID: 23406763
Hypertension	Overactivation of RAAS system	Prostaglandin E2 receptor EP3 subtype	PTGER3	P43115	1	[1] PMID: 23406763; [2] PMID: 32142358
Hypertension	Overactivation of RAAS system	Prostaglandin F2-alpha receptor	PTGFR	P43088	1	[1] PMID: 19289115; [2] PMID: 10829093; [3] PMID: 25512374
Hypertension	Overactivation of RAAS system	Renin	REN	P00797	1	[1] PMID: 25547491; [2] PMID: 31015582
Hypertension	Overactivation of RAAS system	Amiloride-sensitive sodium channel subunit alpha	SCNN1A	P37088	1	[1] PMID: 29534496
Hypertension	Overactivation of RAAS system	Amiloride-sensitive sodium channel subunit beta	SCNN1B	P51168	1	[1] PMID: 29534496
Hypertension	Overactivation of RAAS system	Amiloride-sensitive sodium channel subunit delta	SCNN1D	P51172	1	[1] PMID: 29534496
Hypertension	Overactivation of RAAS system	Amiloride-sensitive sodium channel subunit gamma	SCNN1G	P51170	1	[1] PMID: 29534496
Hypertension	Overactivation of RAAS system	Serine/threonine-protein kinase Sgk1	SGK1	O00141	1	[1] PMID: 31600722; [2] PMID: 31600722
Hypertension	Overactivation of RAAS system	Solute carrier family 12 member 3	SLC12A3	P55017	1	[1] PMID: 26345939; [2] https://doi.org/10.1159/000368543
Hypertension	Overactivation of RAAS system	Substance-K receptor	TACR2	P21452	-1	[1] PMID: 29900692
Hypertension	Overactivation of RAAS system	Serine/threonine-protein kinase WNK1	WNK1	Q9H4A3	1	[1] PMID: 32131390; [2] PMID: 34315884
Hypertension	Overactivation of RAAS system	Serine/threonine-protein kinase WNK4	WNK4	Q96J92	1	[1] PMID: 32131390; [2] PMID: 34315884
Hypertension	Overactivation of RAAS system	Proto-oncogene tyrosine-protein kinase Src	SRC	P12931	1	[1] PMID: 27620391 [2] PMID: 28724838 [3] PMID: 26011449 [4] PMID: 33526983
Hypertension	Overactivation of RAAS system	Tyrosine-protein kinase CSK	CSK	P41240	-1	[1] PMID: 33526983 [2] PMID: 26751575 [3] PMID: 28724838
Hypertension	Overactivation of Sympathetic nervous system	Alpha-1D adrenergic receptor	ADRA1D	P25100	1	[1] doi.org/10.1016/j.biopha.2021.111941; [2] PMID: 34328102; [3] https://doi.org/10.1016/j.biopha.2021.111941
Hypertension	Overactivation of Sympathetic nervous system	Alpha-2A adrenergic receptor	ADRA2A	P08913	-1	[1] PMID: 21325151; [2] PMID: 21628343; [3] PMID: 23526671; [4] PMID: 31533035; [5] PMID: 30812033
Hypertension	Overactivation of Sympathetic nervous system	Alpha-2B adrenergic receptor	ADRA2B	P18089	1	[1] PMID: 21325151; [2] PMID: 21628343; [3] PMID: 23526671; [4] PMID: 31533035; [5] PMID: 30812033
Hypertension	Overactivation of Sympathetic nervous system	Alpha-2C adrenergic receptor	ADRA2C	P18825	-1	[1] PMID: 24676565; [2] PMID: 17413273; [3] https://doi.org/10.3389/fphys.2020.566871 [4] PMID: 29672586; [5] PMID: 30812033
Hypertension	Overactivation of Sympathetic nervous system	Beta-1 adrenergic receptor	ADRB1	P08588	1	[1] PMID: 33372534
Hypertension	Overactivation of Sympathetic nervous system	Beta-2 adrenergic receptor	ADRB2	P07550	1	[1] PMID: 7791817; [2] PMID: 20739939; [3] PMID: 10971791; [4] PMID: 19927042; [5] PMID: 30510587
Hypertension	Overactivation of Sympathetic nervous system	Vasopressin V1a receptor	AVPR1A	P37288	1	[1] PMID: 26403564; [2] 32056469; [3] 28451854; [4] 23246465; [5] 26354848
Hypertension	Overactivation of Sympathetic nervous system	Vasopressin V1b receptor	AVPR1B	P47901	1	[1] PMID: 28451854; [2] PMID: 17512263; [3] PMID: 32415179
Hypertension	Overactivation of Sympathetic nervous system	Vasopressin V2 receptor	AVPR2	P30518	1	[1] PMID: 32056469; [2] PMID: 23535460
Hypertension	Overactivation of Sympathetic nervous system	Bardet-Biedl syndrome 4 protein	BBS4	Q96RK4	-1	[1] PMID: 18317593
Hypertension	Overactivation of Sympathetic nervous system	McKusick-Kaufman/Bardet-Biedl syndromes putative chaperonin (Bardet-Biedl syndrome 6 protein)	MKKS	Q9NPJ1	-1	[1] PMID: 18317593
Hypertension	Overactivation of Sympathetic nervous system	B1 bradykinin receptor	BDKRB1	P46663	1	[1] PMID: 32087235; [2] PMID: 29038201
Hypertension	Overactivation of Sympathetic nervous system	B2 bradykinin receptor	BDKRB2	P30411	-1	[1] PMID: 27007662; [2] PMID: 34685589 [3] PMID: 16507603; [4] PMID: 20505673 [5] PMID: 11270390
Hypertension	Overactivation of Sympathetic nervous system	Brain-derived neurotrophic factor	BDNF	P23560	1	[1] PMID: 27478486 [2] PMID: 30894041[3] PMID: 25576628
Hypertension	Overactivation of Sympathetic nervous system	Voltage-dependent N-type calcium channel subunit alpha-1B	CACNA1B	Q00975	1	[1] PMID: 11296258
Hypertension	Overactivation of Sympathetic nervous system	D(4) dopamine receptor	DRD4	P21917	-1	[1] PMID: 28230199; [2] PMID: 25832920
Hypertension	Overactivation of Sympathetic nervous system	G protein-coupled receptor kinase 4	GRK4	P32298	1	[1] PMID: 22639547; [2] PMID: 32687659; [3] PMID: 29307864
Hypertension	Overactivation of Sympathetic nervous system	5-hydroxytryptamine receptor 2A	HTR2A	P28223	1	[1] PMID: 31906879; [2] PMID: 18370802; [3] PMID: 32519137; [4] PMID: 19086344
Hypertension	Overactivation of Sympathetic nervous system	5-hydroxytryptamine receptor 2B	HTR2B	P41595	1	[1] PMID: 15539790; [2] PMID: 27847437; [3] PMID: 19086344
Hypertension	Overactivation of Sympathetic nervous system	Solute carrier family 12 member 2	SLC12A2	P55011	1	[1] PMID: 27798271
Hypertension	Oxidative stress and endothelial dysfunction	Adiponectin	ADIPOQ	Q15848	-1	[1] PMID: 28181566 [2] PMID: 17998473
Hypertension	Oxidative stress and endothelial dysfunction	B1 bradykinin receptor	BDKRB1	P46663	1	[1] PMID: 32087235; [2] PMID: 29038201
Hypertension	Oxidative stress and endothelial dysfunction	B2 bradykinin receptor	BDKRB2	P30411	-1	[1] PMID: 27007662; [2] PMID: 34685589 [3] PMID: 16507603; [4] PMID: 20505673 [5] PMID: 11270390
Hypertension	Oxidative stress and endothelial dysfunction	Voltage-dependent L-type calcium channel subunit alpha-1C	CACNA1C	Q13936	1	[1] PMID: 16427812; [2] PMID: 27418245; [3] PMID: 34116258
Hypertension	Oxidative stress and endothelial dysfunction	Voltage-dependent L-type calcium channel subunit alpha-1D	CACNA1D	Q01668	1	[1] PMID: 25249183; [2] PMID: 25249183; [3] PMID: 35139664; [4] PMID: 34011803
Hypertension	Oxidative stress and endothelial dysfunction	Voltage-dependent T-type calcium channel subunit alpha-1H	CACNA1H	O95180	1	[1] PMID: 27485459; [2] PMID: 25907736; [3] PMID: 25907736; [4] PMID: 33879608
Hypertension	Oxidative stress and endothelial dysfunction	Voltage-dependent T-type calcium channel subunit alpha-1I	CACNA1I	Q9P0X4	1	[1] PMID: 25907736; [2] https://doi.org/10.1073/pnas.2014876118
Hypertension	Oxidative stress and endothelial dysfunction	Voltage-dependent calcium channel subunit alpha-2/delta-1	CACNA2D1	P54289	1	[1] PMID: 29921713
Hypertension	Oxidative stress and endothelial dysfunction	Voltage-dependent L-type calcium channel subunit beta-2	CACNB2	Q08289	1	[1] PMID: 25249183; [2] PMID: 32111194
Hypertension	Oxidative stress and endothelial dysfunction	Cystic fibrosis transmembrane conductance regulator	CFTR	P13569	-1	[1] PMID: 33279469; [2] https://www.ahajournals.org/doi/10.1161/circ.126.suppl_21.A18173; [3] PMID: 23284854; [4] PMID: 34155362; [5] PMID: 33279469; [6] PMID: 34994155
Hypertension	Oxidative stress and endothelial dysfunction	Chromogranin A	CHGA	P10645	1	[1] PMID: 23946762
Hypertension	Oxidative stress and endothelial dysfunction	Muscarinic acetylcholine receptor M1	CHRM1	P11229	-1	[1] PMID: 33891333; [2] PMID: 23955715; [3] PMID: 29783504; [4] PMID: 31049606
Hypertension	Oxidative stress and endothelial dysfunction	Muscarinic acetylcholine receptor M2	CHRM2	P08172	-1	[1] PMID: 30882592
Hypertension	Oxidative stress and endothelial dysfunction	Muscarinic acetylcholine receptor M3	CHRM3	P20309	-1	[1] PMID: 30955929; [2] PMID: 31584514; [3] PMID: 30354773; [4] PMID: 31049606
Hypertension	Oxidative stress and endothelial dysfunction	C1q-tumor necrosis factor-related protein-9	C1QTNF9B	B2RNN3	1	[1] PMID: 33377578
Hypertension	Oxidative stress and endothelial dysfunction	D(1A) dopamine receptor	DRD1	P21728	-1	[1] PMID: 29307864; [2] PMID: 30354705
Hypertension	Oxidative stress and endothelial dysfunction	D(1B) dopamine receptor	DRD5	P21918	-1	[1] PMID: 33717857; [2] PMID: 31616587; [3] PMID: 31616587
Hypertension	Oxidative stress and endothelial dysfunction	Endothelin-converting enzyme 1	ECE1	P42892	1	[1] PMID: 31231580; [2] PMID: 32595726
Hypertension	Oxidative stress and endothelial dysfunction	Endothelin-1	EDN1	P05305	1	[1] PMID: 34685589; [2] PMID: 32687659; [3] PMID: 32107880; [4] PMID: 26448026;
Hypertension	Oxidative stress and endothelial dysfunction	Endothelin-2	#N/A	P20800	1	[1] DOI: 10.4172/2167-1095.1000170; [2]PMID: 25366732; [3] PMID: 29944850
Hypertension	Oxidative stress and endothelial dysfunction	Endothelin-3	EDN3	P14138	1	[1] PMID: 25809871; [2] PMID: 23293745
Hypertension	Oxidative stress and endothelial dysfunction	Endothelin-1 receptor	EDNRA	P25101	1	[1] PMID: 32758232; [2] PMID: 29449619; [3] PMID: 29779164; [4] PMID: 25424718
Hypertension	Oxidative stress and endothelial dysfunction	Endothelin B receptor	EDNRB	P24530	-1	[1] PMID: 32687659; [2] PMID: 28701323; [3] PMID: 20848158
Hypertension	Oxidative stress and endothelial dysfunction	Elastin microfibril interfacer-1 gene	EMILIN1	Q9Y6C2	-1	[1] PMID: 21753788; [2] PMID: 30354220
Hypertension	Oxidative stress and endothelial dysfunction	Endoglin	ENG	P17813	1	[1] PMID: 32316263; [2] PMID: 33185696
Hypertension	Oxidative stress and endothelial dysfunction	Fibronectin	FN1	P02751	1	[1] PMID: 33457239; [2] PMID: 34455071
Hypertension	Oxidative stress and endothelial dysfunction	Fibronectin type III domain-containing protein 5	FNDC5	Q8NAU1	-1	[1] PMID: 31133682
Hypertension	Oxidative stress and endothelial dysfunction	Follistatin-related protein 1	FSTL1	Q12841	1	[1] PMID: 27430031
Hypertension	Oxidative stress and endothelial dysfunction	Alpha-ketoglutarate-dependent dioxygenase FTO	FTO	Q9C0B1	1	[1] PMID: 23691120; [2] PMID: 31801409
Hypertension	Oxidative stress and endothelial dysfunction	5-hydroxytryptamine receptor 1A	HTR1A	P08908	-1	[1] PMID: 15539790
Hypertension	Oxidative stress and endothelial dysfunction	5-hydroxytryptamine receptor 1B	HTR1B	P28222	1	[1] PMID: 27847437
Hypertension	Oxidative stress and endothelial dysfunction	5-hydroxytryptamine receptor 2A	HTR2A	P28223	1	[1] PMID: 31906879; [2] PMID: 18370802; [3] PMID: 32519137
Hypertension	Oxidative stress and endothelial dysfunction	5-hydroxytryptamine receptor 2B	HTR2B	P41595	1	[1] PMID: 15539790; [2] PMID: 27847437
Hypertension	Oxidative stress and endothelial dysfunction	5-hydroxytryptamine receptor 7	HTR7	P34969	1	[1] PMID: 31125292; [2] PMID: 34248666
Hypertension	Oxidative stress and endothelial dysfunction	Insulin-like growth factor I	IGF1	P05019	-1	[1] PMID: 31327319; [2] PMID: 29556095
Hypertension	Oxidative stress and endothelial dysfunction	Kininogen-1	KNG1	P01042	-1	[1] PMID: 19330902; [2] PMID: 12627748; [3] PMID: 2624797
Hypertension	Oxidative stress and endothelial dysfunction	Leukemia inhibitory factor	LIF	P15018	1	[1] PMID: 34076833
Hypertension	Oxidative stress and endothelial dysfunction	Proto-oncogene Mas	MAS1	P04201	-1	[1] https://doi.org/10.1159/000453172; [2] PMID: 25766467; [3] PMID: 22652430
Hypertension	Oxidative stress and endothelial dysfunction	Neprilysin	MME	P08473	1	[1] PMID: 32987038; [2] PMID: 30929513; [3] PMID: 25693859; [4] DOI: 10.21203/rs.3.rs-144239/v1
Hypertension	Oxidative stress and endothelial dysfunction	72 kDa type IV collagenase	MMP2	P08253	1	[1] PMID: 26731549; [2] PMID: 33173330; [3] PMID: 31185475; [4] PMID: 21079048
Hypertension	Oxidative stress and endothelial dysfunction	Matrilysin	MMP7	P09237	1	[1] PMID: 25547491; [2] PMID: 33923477
Hypertension	Oxidative stress and endothelial dysfunction	Matrix metalloproteinase-9	MMP9	P14780	1	[1] PMID: 29140729
Hypertension	Oxidative stress and endothelial dysfunction	Nitric oxide synthase, brain	NOS1	P29475	-1	[1] PMID: 25547491; [2] PMID: 27822383
Hypertension	Oxidative stress and endothelial dysfunction	Nitric oxide synthase, endothelial	NOS3	P29474	-1	[1] PMID: 26114349; [2] PMID: 22121231; [3] PMID: 25882860
Hypertension	Oxidative stress and endothelial dysfunction	Atrial natriuretic factor	NPPA	P01160	-1	[1] doi:10.1001/jama.299.3.296; [2] PMID: 2940120; [3] PMID: 32951468
Hypertension	Oxidative stress and endothelial dysfunction	Phosphodiesterase 3A	PDE3A	Q14432	1	[1] PMID: 31549136; [2] PMID: 31549136
Hypertension	Oxidative stress and endothelial dysfunction	Polycystin-1, PC1 (Autosomal dominant polycystic kidney disease 1 protein)	PKD1	P98161	-1	[1] PMID: 20219618
Hypertension	Oxidative stress and endothelial dysfunction	Polycystin-2, PC2 (Autosomal dominant polycystic kidney disease type II protein)	PKD2	Q13563	-1	[1] PMID: 20219618
Hypertension	Oxidative stress and endothelial dysfunction	Protein kinase cGMP-dependent 1	PRKG1	Q13976	1	[1] PMID: 33807627
Hypertension	Oxidative stress and endothelial dysfunction	Prostacyclin receptor	PTGIR	P43119	-1	[1] PMID: 26291199; [2] PMID: 26621977
Hypertension	Oxidative stress and endothelial dysfunction	Prostacyclin synthase	PTGIS	Q16647	-1	[1] PMID: 24605778; [2] PMID: 26621977
Hypertension	Oxidative stress and endothelial dysfunction	Tyrosine-protein phosphatase non-receptor type 1	PTPN1	P18031	1	[1] PMID: 31978540
Hypertension	Oxidative stress and endothelial dysfunction	Rho-associated protein kinase 1	ROCK1	Q13464	1	[1] PMID: 31906742; [2] PMID: 26635606; [3] PMID: 29246448; [4] PMID: 26635606
Hypertension	Oxidative stress and endothelial dysfunction	Rho-associated protein kinase 2	ROCK2	O75116	1	[1] PMID: 31906742; [2] PMID: 26635606; [3] PMID: 29246448; [4] PMID: 26635606
Hypertension	Oxidative stress and endothelial dysfunction	Transforming growth factor beta-1	TGFB1	P01137	-1	[1] DOI: 10.4061/2011/934265; [2] PMID: 25801626
Hypertension	Oxidative stress and endothelial dysfunction	Vascular endothelial growth factor A	VEGFA	P15692	-1	[1] PMID: 29279311 [2] PMID: 28739979 [3] PMID: 21146124
Hypertension	Oxidative stress and endothelial dysfunction	Vascular endothelial growth factor B	VEGFB	P49765	-1	[1] PMID: 29279311 [2] PMID: 28739979 [3] PMID: 21146124
Hypertension	Oxidative stress and endothelial dysfunction	Vascular endothelial growth factor C	VEGFC	P49767	-1	[1] PMID: 29279311 [2] PMID: 28739979 [3] PMID: 21146124
Hypertension	Oxidative stress and endothelial dysfunction	Vascular endothelial growth factor D	VEGFD	O43915	-1	[1] PMID: 29279311 [2] PMID: 28739979 [3] PMID: 21146124
Hypertension	Oxidative stress and endothelial dysfunction	Vasoactive Intestinal Peptides (VIP)	VIP	P01282	-1	[1] PMID: 22029879
Hypertension	Inflammation related to hypertension	C-C motif chemokine 2	CCL2	P13500	-1	[1] PMID: 28380135
Hypertension	Inflammation related to hypertension	T-cell surface glycoprotein CD3 zeta chain	CD247	P20963	1	[1] PMID: 24343121; [2] doi:10.1161/HYPERTENSIONAHA.113.02191
Hypertension	Inflammation related to hypertension	CD40 ligand, CD40-L	CD40LG	P29965	1	[1] PMID: 18781932; [2] PMID: 27658543
Hypertension	Inflammation related to hypertension	C-X-C chemokine receptor type 3	CXCR3	P49682	-1	[1] https://doi.org/10.1152/ajprenal.90444.2008
Hypertension	Inflammation related to hypertension	E-selectin	SELE	P16581	1	[1] https://doi.org/10.1038/sj.jhh.1001845; [2] Hypertens Res Vol. 28, No. 11 (2005)
Hypertension	Inflammation related to hypertension	Free fatty acid receptor 3 (G-protein coupled receptor 41)	FFAR3	O14843	-1	[1] doi:10.1097/mnh.0000000000000246
Hypertension	Inflammation related to hypertension	Interleukin-10	IL10	P22301	-1	[1] PMID: 29952002; [2] PMID: 26682936
Hypertension	Inflammation related to hypertension	Interleukin-17A (la A es la que se describe en el Word)	IL17A	Q16552	1	[1] PMID: 20038749
Hypertension	Inflammation related to hypertension	Interleukin-1 beta	IL1B	P01584	1	[1] https://doi.org/10.1161/HYPERTENSIONAHA.119.13642; [2] https://doi.org/10.1155/2022/1473597
Hypertension	Inflammation related to hypertension	Interleukin-6	IL6	P05231	1	[1] https://doi.org/10.1038/sj.jhh.1001845; [2] https://doi.org/10.1155/2022/1473597
Hypertension	Inflammation related to hypertension	Leukemia inhibitory factor	LIF	P15018	1	[1] PMID: 34076833
Hypertension	Inflammation related to hypertension	NACHT, LRR and PYD domains-containing protein 3	NLRP3	Q96P20	1	[1] https://doi.org/10.1038/cddis.2017.470; [2] PMID: 30091406
Hypertension	Inflammation related to hypertension	Mineralocorticoid receptor	NR3C2	P08235	1	[1] PMID: 25903070; [2] PMID: 25231253; [3] PMID: 22258336
Hypertension	Inflammation related to hypertension	P-selectin	SELP	P16109	1	[1] https://doi.org/10.1038/sj.jhh.1001845; [2] Hypertens Res Vol. 28, No. 11 (2005)
Hypertension	Inflammation related to hypertension	SH2B adapter protein 3	SH2B3	Q9UQQ2	-1	[1] PMID: 26717315
Hypertension	Inflammation related to hypertension	Thromboxane-A synthase	TBXAS1	P24557	1	[1] PMID: 25380156; [2] PMID: 26974824
Hypertension	Inflammation related to hypertension	Toll-like receptor 2	TLR2	O60603	1	[1] PMID: 22533660; [2] https://doi.org/10.1155/2022/1473597; [3] PMID: 32902942
Hypertension	Inflammation related to hypertension	Toll-like receptor 3	TLR3	O15455	1	[1] doi:10.1152/ajpregu.00295.2019; [2] https://doi.org/10.3389/fmed.2020.00352; [3] PMID: 30793936
Hypertension	Inflammation related to hypertension	Toll-like receptor 4	TLR4	O00206	1	[1] PMID: 22533660; [2] doi:10.1152/ajpregu.00295.2019
Hypertension	Inflammation related to hypertension	Toll-like receptor 7	TLR7	Q9NYK1	1	[1] doi:10.1152/ajpregu.00295.2019; [2] doi: 10.1097/HJH.0000000000002368
Hypertension	Inflammation related to hypertension	Toll-like receptor 9	TLR9	Q9NR96	1	[1] https://doi.org/10.1161/JAHA.120.019247; [2] PMID: 32902942
Hypertension	Inflammation related to hypertension	Tumor necrosis factor	TNF	P01375	1	[1] PMID: 22533660; [2] https://doi.org/10.1155/2022/1473597; [3] PMID: 32902942; [4] PMID: 31321561
Hypertension	Inflammation related to hypertension	Uromodulin	UMOD	P07911	1	[1] PMID: 26617860; [2] PMID: 33219353
AF	AF related Inflammation	Toll-like receptor 4	TLR4	O00206	1	PMID: 25622848
AF	AF related Inflammation	Toll-like receptor 2	TLR2	O60603	1	PMID: 25622848
AF	AF related Inflammation	Tumor necrosis factor	TNF	P01375	1	PMID: 25622848
AF	AF related Inflammation	Interleukin-1 beta	IL1B	P01584	1	[1] PMID: 29417406 [2] PMID: 25955429
AF	AF related Inflammation	Fibrinogen alpha chain	FGA	P02671	1	PMID: 30167010
AF	AF related Inflammation	Fibrinogen beta chain	FGB	P02675	1	PMID: 30167010
AF	AF related Inflammation	Fibrinogen gamma chain	FGG	P02679	1	PMID: 30167010
AF	AF related Inflammation	C-reactive protein	CRP	P02741	1	[1] DOI : 10.2174/0929867324666170830100424 [2]https://doi.org/10.1161/hc4901.101760Circulation. 2001;104:2886–2891
AF	AF related Inflammation	Heat shock protein beta-1	HSPB1	P04792	1	[1] PMID: 25622848 [2] PMID: 33466228
AF	AF related Inflammation	Interleukin-6	IL6	P05231	1	[1] PMID: 18215601 [2] PMID: 25622848
AF	AF related Inflammation	Interleukin-8	CXCL8	P10145	1	PMID: 25622848
AF	AF related Inflammation	60 kDa heat shock protein, mitochondrial	HSPD1	P10809	1	[1] PMID: 25622848; [2] DOI: 10.1002/med.21723
AF	AF related Inflammation	C-C motif chemokine 2	CCL2	P13500	1	[1] https://doi.org/10.3389/fcvm.2020.00062 [2] https://doi.org/10.1159/000502253
AF	AF related Inflammation	Platelet glycoprotein 4	CD36	P16671	1	PMID: 25622848
AF	AF related Inflammation	Natriuretic peptides B	NPPB	P16860	1	[1] https://doi.org/10.2147/CLEP.S303560; [2] https://doi.org/10.1161/CIRCHEARTFAILURE.119.006570; [3] PMID: 26835050
AF	AF related Inflammation	Caspase-1	CASP1	P29466	1	https://doi.org/10.3389/fcvm.2020.00062
AF	AF related Inflammation	Gap junction alpha-4 protein	GJA4	P35212	9	PMID: 29351227
AF	AF related Inflammation	NACHT, LRR and PYD domains-containing protein 3	NLRP3	Q96P20	1	https://doi.org/10.3389/fcvm.2020.00062
AF	AF related Inflammation	Hsp70-binding protein 1	HSPBP1	Q9NZL4	1	PMID: 25622848
AF	AF related Inflammation	Apoptosis-associated speck-like protein containing a CARD	PYCARD	Q9ULZ3	1	https://doi.org/10.3389/fcvm.2020.00062
AF	AF related Inflammation	Natriuretic peptides A	NPPA	P01160	9	PMID: 23973696
AF	Structural Remodelling & Atrial Fibrosis	Protein sprouty homolog 1, Spry-1	SPRY1	O43609	-1	[1] PMC8506732 [2] PMID: 29096943
AF	Structural Remodelling & Atrial Fibrosis	gremlin 1, DAN family BMP antagonist	GREM1	O60565	-1	[1]PMID: 24125106
AF	Structural Remodelling & Atrial Fibrosis	Metalloproteinase inhibitor 1	TIMP1	P01033	1	[1] PMID: 33129260 [2] https://doi.org/10.1016/j.cardiores.2005.04.016
AF	Structural Remodelling & Atrial Fibrosis	Platelet-derived growth factor subunit B	PDGFB	P01127	1	[1] 10.1016/j.jacep.2017.03.002; [2] PMID: 26752520
AF	Structural Remodelling & Atrial Fibrosis	Transforming growth factor beta-1 proprotein [Cleaved into: Latency-associated peptide, LAP; Transforming growth factor beta-1, TGF-beta-1]	TGFB1	P01137	1	[1] PMC8506732/; [2] PMID: 19337543 [3]PMID: 29390467
AF	Structural Remodelling & Atrial Fibrosis	Interleukin-1 beta	IL1B	P01584	1	[1] https://doi.org/10.1161/CIRCRESAHA.119.316364 [2] PMID: 25955429 [3] https://doi.org/10.1186/1465-9921-15-54
AF	Structural Remodelling & Atrial Fibrosis	Collagen alpha-1(I) chain	COL1A1	P02452	1	[1]PMID: 25955429 [2] PMID: 34100729
AF	Structural Remodelling & Atrial Fibrosis	Collagen alpha-1(III) chain	COL3A1	P02461	1	[1] PMID: 25955429 [2] PMID: 23794945
AF	Structural Remodelling & Atrial Fibrosis	Prelamin-A/C [Cleaved into: Lamin-A/C (70 kDa lamin) (Renal carcinoma antigen NY-REN-32) ]	LMNA	P02545	-1	[1] PMID: 29929425[2] PMID: 29929425 [3]PMID: 30580879; [4] https://doi.org/10.1002/humu.23691
AF	Structural Remodelling & Atrial Fibrosis	Fibronectin	FN1	P02751	1	[1] PMID: 29759598; [2] PMID: 30356673
AF	Structural Remodelling & Atrial Fibrosis	Platelet-derived growth factor subunit A	PDGFA	P04085	1	[1] https://doi.org/10.1007/s11010-021-04082-9 [2]10.1016/j.jacep.2017.03.002; [3] PMID: 20038802; [4] PMID: 25622848
AF	Structural Remodelling & Atrial Fibrosis	Secretogranin-1	CHGB	P05060	1	[1] PMID: 34737791; [2] doi:10.1152/physiolgenomics.00012.2019
AF	Structural Remodelling & Atrial Fibrosis	Myeloperoxidase	MPO	P05164	1	[1] PMID: 30167010; [2] PMID: 31236695
AF	Structural Remodelling & Atrial Fibrosis	Collagen alpha-2(I) chain	COL1A2	P08123	1	[1]PMID: 25955429 [2] PMID: 34100729
AF	Structural Remodelling & Atrial Fibrosis	MMP2 CLG4A	MMP2	P08253	1	[1] PMID: 25955429 [2] https://doi.org/10.1186/1465-9921-15-54
AF	Structural Remodelling & Atrial Fibrosis	Myosin-7	MYH7	P12883	1	[1] https://doi.org/10.1101/242149 [2] PMID: 30061737
AF	Structural Remodelling & Atrial Fibrosis	C-C motif chemokine 2	CCL2	P13500	1	[1] https://doi.org/10.3389/fcvm.2020.00062 [2] PMID: 28886122 [3]https://doi.org/10.3389/fphys.2018.01482
AF	Structural Remodelling & Atrial Fibrosis	Matrix metalloproteinase-9	MMP9	P14780	1	[1] PMID: 25955429 [2] http://dx.doi.org/10.1111/j.1476-5381.2010.00675.x
AF	Structural Remodelling & Atrial Fibrosis	Metalloproteinase inhibitor 2	TIMP2	P16035	1	PMID: 33129260
AF	Structural Remodelling & Atrial Fibrosis	Galectin-3	LGALS3	P17931	1	[1] https://doi.org/10.3389/fcvm.2020.00062
AF	Structural Remodelling & Atrial Fibrosis	bone morphogenetic protein 7	BMP7	P18075	1	[1] doi:10.1152/physiolgenomics.00012.2019; [2]PMID: 27677228
AF	Structural Remodelling & Atrial Fibrosis	Mitogen-activated protein kinase 3	MAPK3	P27361	1	[1] PMID: 29759598; [2] PMID: 10807475
AF	Structural Remodelling & Atrial Fibrosis	Mitogen-activated protein kinase 1	MAPK1	P28482	1	[1] PMID: 29759598; [2] PMID: 10807475
AF	Structural Remodelling & Atrial Fibrosis	CCN family member 2	CCN2	P29279	1	PMID: 21576830
AF	Structural Remodelling & Atrial Fibrosis	Nitric oxide synthase, endothelial	NOS3	P29474	-1	[1] PMID: 22083148; [2] PMID: 22871241; [3] https://doi.org/10.3389/fphys.2012.00105
AF	Structural Remodelling & Atrial Fibrosis	TGF-beta receptor type-2, TGFR-2, EC 2.7.11.30	TGFBR2	P37173	1	[1] https://doi.org/10.1016/j.phymed.2021.153774 [2] https://doi.org/10.1161/JAHA.118.010013
AF	Structural Remodelling & Atrial Fibrosis	Signal transducer and activator of transcription 3	STAT3	P40763	1	PMC8506732/
AF	Structural Remodelling & Atrial Fibrosis	cartilage oligomeric matrix protein	COMP	P49747	1	[1] PMID: 34737791; [2] doi:10.1152/physiolgenomics.00012.2019
AF	Structural Remodelling & Atrial Fibrosis	MMP16 C8orf57, MMPX2	MMP16	P51512	-1	PMID: 33129260
AF	Structural Remodelling & Atrial Fibrosis	Interleukin-1 receptor-like 1	IL1RL1	Q01638	1	[1] DOI : 10.2174/0929867324666170830100424; [2] PMID: 29279523
AF	Structural Remodelling & Atrial Fibrosis	Serine/threonine-protein kinase STK11	STK11	Q15831	-1	PMID: 26378152
AF	Structural Remodelling & Atrial Fibrosis	Jun dimerization protein 2	JDP2	Q8WYK2	1	[1] https://doi.org/10.1093/eurheartj/ehz746.0397; [2] PMID: 33923401
AF	Structural Remodelling & Atrial Fibrosis	T-box transcription factor TBX5	TBX5	Q99593	-1	[1] PMID: 26762269 [2] PMID: 25713730 [3] PMID: 27035640
AF	Structural Remodelling & Atrial Fibrosis	Metalloproteinase inhibitor 4	TIMP4	Q99727	-1	[1] PMID: 33129260 [2] PMID: 25971370
AF	Structural Remodelling & Atrial Fibrosis	Dehydrogenase/reductase SDR family member 9	DHRS9	Q9BPW9	1	[1] PMID: 34737791; [2] doi:10.1152/physiolgenomics.00012.2019
AF	Structural Remodelling & Atrial Fibrosis	Angiotensin-converting enzyme 2	ACE2	Q9BYF1	1	https://doi.org/10.1161/JAHA.114.001530
AF	Structural Remodelling & Atrial Fibrosis	Transient receptor potential cation channel subfamily V member 4	TRPV4	Q9HBA0	1	[1]PMID: 33119551 [2] 10.1172/jci.insight.137528 [3]https://doi.org/10.1093/cvr/cvab141
AF	Structural Remodelling & Atrial Fibrosis	Acetylcholinesterase collagenic tail peptide	COLQ	Q9Y215	1	[1] PMID: 34737791; [2] doi:10.1152/physiolgenomics.00012.2019
AF	Structural Remodelling & Atrial Fibrosis	Phosphatidylinositol 4,5-bisphosphate 3-kinase catalytic subunit alpha isoform, PI3-kinase subunit alpha, PI3K-alpha, PI3Kalpha, PtdIns-3-kinase subunit alpha	PIK3CA	P42336	-1	[1] PMID: 33412279 [2] PMID: 19679877
AF	Structural Remodelling & Atrial Fibrosis	Natriuretic peptides A	NPPA	P01160	9	PMID: 23973696
AF	Structural Remodelling & Atrial Fibrosis	Atrial natriuretic peptide receptor 3	NPR3	P17342	1	PMID: 30462167
AF	Structural Remodelling & Atrial Fibrosis	Atrial natriuretic peptide receptor 1	NPR1	P16066	-1	PMID: 30462167
AF	AF Initiation_Electrophysiology and Ectopic/Triggered Activity	Sarcolipin	SLN	O00631	-1	[1] PMID: 21640081 [2] 10.1371/journal.pone.0115822
AF	AF Initiation_Electrophysiology and Ectopic/Triggered Activity	Calsequestrin-2	CASQ2	O14958	-1	PMID: 24493699
AF	AF Initiation_Electrophysiology and Ectopic/Triggered Activity	T-box transcription factor TBX3	TBX3	O15119	-1	PMID: 25713730
AF	AF Initiation_Electrophysiology and Ectopic/Triggered Activity	ATP-binding cassette sub-family C member 9	ABCC9	O60706	-1	[1] https://doi.org/10.1161/JAHA.118.009884 [2] PMID: 21846889
AF	AF Initiation_Electrophysiology and Ectopic/Triggered Activity	Sodium channel subunit beta-2	SCN2B	O60939	-1	PMID: 27932425
AF	AF Initiation_Electrophysiology and Ectopic/Triggered Activity	E3 ubiquitin-protein ligase NEURL1	NEURL1	O76050	-1	[1] doi:10.1152/physiolgenomics.00012.2019; [2] PMID: 31039368
AF	AF Initiation_Electrophysiology and Ectopic/Triggered Activity	potassium channel, two pore domain subfamily K, member 2	KCNK2	O95069	-1	[1] doi:10.1152/physiolgenomics.00012.2019 [2] PMID: 28005193
AF	AF Initiation_Electrophysiology and Ectopic/Triggered Activity	Tumor necrosis factor	TNF	P01375	1	[1] PMID: 30167010 [2] 10.1016/j.yjmcc.2015.12.024
AF	AF Initiation_Electrophysiology and Ectopic/Triggered Activity	Platelet-derived growth factor subunit A	PDGFA	P04085	1	[1] PMID: 30167010 [2] https://doi.org/10.1007/s11010-021-04082-9
AF	AF Initiation_Electrophysiology and Ectopic/Triggered Activity	Muscarinic acetylcholine receptor M2	CHRM2	P08172	1	[1] https://doi.org/10.1161/CIRCRESAHA.107.167783 [2] https://doi.org/10.1161/CIRCRESAHA.107.167783
AF	AF Initiation_Electrophysiology and Ectopic/Triggered Activity	Potassium voltage-gated channel subfamily E member 1	KCNE1	P15382	1	[1] PMID: 26066992 [2]
AF	AF Initiation_Electrophysiology and Ectopic/Triggered Activity	Erythroid transcription factor (Eryf1) (GATA-binding factor 1) (GATA-1) (GF-1) (NF-E1 DNA-binding protein)	GATA1	P15976	-1	https://doi.org/10.1016/j.cca.2011.06.017
AF	AF Initiation_Electrophysiology and Ectopic/Triggered Activity	Sarcoplasmic/endoplasmic reticulum calcium ATPase 2 (SERCA2)	ATP2A2	P16615	-1	https://doi.org/10.1371/journal.pone.0137359
AF	AF Initiation_Electrophysiology and Ectopic/Triggered Activity	Potassium voltage-gated channel subfamily A member 5	KCNA5	P22460	1	[1] PMID: 19343045 [2]https://doi.org/10.1371/journal.pcbi.1005587
AF	AF Initiation_Electrophysiology and Ectopic/Triggered Activity	Potassium voltage-gated channel subfamily A member 5	KCNA5	P22460	-1	[1] PMID: 19343045 [2]https://doi.org/10.1371/journal.pcbi.1005587
AF	AF Initiation_Electrophysiology and Ectopic/Triggered Activity	Gap junction alpha-4 protein	GJA4	P35212	9	PMID: 29351227
AF	AF Initiation_Electrophysiology and Ectopic/Triggered Activity	Gap junction alpha-5 protein	GJA5	P36382	-1	[1] PMID: 19535379 [2] PMID: 23292621
AF	AF Initiation_Electrophysiology and Ectopic/Triggered Activity	Serine/threonine-protein phosphatase PP1-gamma catalytic subunit	PPP1CC	P36873	-1	[1] PMID: 28077320 [2] PMID: 28077320 [3] https://doi.org/10.1093/cvr/cvu123
AF	AF Initiation_Electrophysiology and Ectopic/Triggered Activity	G protein-activated inward rectifier potassium channel 4	KCNJ5	P48544	1	https://doi.org/10.1161/CIRCULATIONAHA.118.036761
AF	AF Initiation_Electrophysiology and Ectopic/Triggered Activity	Potassium voltage-gated channel subfamily KQT member 1	KCNQ1	P51787	1	[1] PMID: 18599533 [2] https://doi.org/10.1161/CIRCEP.113.000439
AF	AF Initiation_Electrophysiology and Ectopic/Triggered Activity	Homeobox protein Nkx-2.5	NKX2-5	P52952	-1	[1] PMID: 29636455 [2] https://doi.org/10.3892/ijmm.2013.1316
AF	AF Initiation_Electrophysiology and Ectopic/Triggered Activity	Caveolin-3	CAV3	P56539	1	[1] https://doi.org/10.3389/fnagi.2017.00090 [2] https://doi.org/10.1016/j.ijcard.2020.06.051
AF	AF Initiation_Electrophysiology and Ectopic/Triggered Activity	Interleukin-2	IL2	P60568	1	[1] PMID: 25622848 [2] https://doi.org/10.1186/s12872-015-0179-x
AF	AF Initiation_Electrophysiology and Ectopic/Triggered Activity	Serine/threonine-protein phosphatase PP1-alpha catalytic subunit	PPP1CA	P62136	-1	[1] PMID: 28077320 [2] PMID: 28077320 [3] https://doi.org/10.1093/cvr/cvu123
AF	AF Initiation_Electrophysiology and Ectopic/Triggered Activity	Serine/threonine-protein phosphatase PP1-beta catalytic subunit	PPP1CB	P62140	-1	[1] PMID: 28077320 [2] PMID: 28077320 [3] https://doi.org/10.1093/cvr/cvu123
AF	AF Initiation_Electrophysiology and Ectopic/Triggered Activity	Inward rectifier potassium channel 2	KCNJ2	P63252	1	https://doi.org/10.1371/journal.pcbi.1005593
AF	AF Initiation_Electrophysiology and Ectopic/Triggered Activity	Peptidyl-prolyl cis-trans isomerase FKBP1B // Calstabin 2	FKBP1B	P68106	-1	[1] PMID: 18598963 [2] https://doi.org/10.1093/cvr/cvw247
AF	AF Initiation_Electrophysiology and Ectopic/Triggered Activity	Ankyrin-2 (ankyrin B)	ANK2	Q01484	-1	[1] PMID: 27916589 [2] https://books.google.es/books?id=XYWzAQAAQBAJ&pg=PA695&lpg=PA695&dq=%22ANK2%22+electrophysiology+REMODELLING&source=bl&ots=_dZPV2EAUg&sig=ACfU3U22UYnWXQEhWYAmI_Kj8czDK7Yq5w&hl=es&sa=X&ved=2ahUKEwj-8pfF85L2AhVQ1xoKHc6VA70Q6AF6BAgLEAM#v=onepage&q=%22ANK2%22%20electrophysiology%20REMODELLING&f=false
AF	AF Initiation_Electrophysiology and Ectopic/Triggered Activity	Sodium channel subunit beta-1	SCN1B	Q07699	-1	[1] PMID: 25772295 [2] https://doi.org/10.3389/fcell.2020.528742
AF	AF Initiation_Electrophysiology and Ectopic/Triggered Activity	Voltage-dependent L-type calcium channel subunit beta-2	CACNB2	Q08289	-1	PMID: 28239561 [2] https://doi.org/10.1155/2021/5516185
AF	AF Initiation_Electrophysiology and Ectopic/Triggered Activity	ATP-binding cassette sub-family C member 8	ABCC8	Q09428	1	https://doi.org/10.1371/journal.pone.0041533
AF	AF Initiation_Electrophysiology and Ectopic/Triggered Activity	Potassium voltage-gated channel subfamily H member 2	KCNH2	Q12809	1	[1] https://doi.org/10.1093/eurheartj/ehm619 [2] https://doi.org/10.3389/fphys.2021.681943
AF	AF Initiation_Electrophysiology and Ectopic/Triggered Activity	Short transient receptor potential channel 3	TRPC3	Q13507	1	10.1016/j.jacep.2017.03.002
AF	AF Initiation_Electrophysiology and Ectopic/Triggered Activity	protein phosphatase 1, regulatory (inhibitor) subunit 1A	PPP1R1A	Q13522	-1	[1] PMID: 28077320 [2] PMID: 28077320 [3] https://doi.org/10.1093/cvr/cvu123 [4] PMID: 31172864
AF	AF Initiation_Electrophysiology and Ectopic/Triggered Activity	Calcium/calmodulin-dependent protein kinase type II subunit delta	CAMK2D	Q13557	1	[1] PMID: 24030498 [2] PMID: 32478689 [3] https://doi.org/10.3389/fphar.2014.00030
AF	AF Initiation_Electrophysiology and Ectopic/Triggered Activity	Sodium channel protein type 5 subunit alpha	SCN5A	Q14524	-1	PMID: 25484998
AF	AF Initiation_Electrophysiology and Ectopic/Triggered Activity	Serine/threonine-protein kinase STK11	STK11	Q15831	-1	[1] https://doi.org/10.1186/s12933-017-0604-9 [2] PMID: 26378152
AF	AF Initiation_Electrophysiology and Ectopic/Triggered Activity	ATP-sensitive inward rectifier potassium channel 8	KCNJ8	Q15842	1	PMID: 22562657
AF	AF Initiation_Electrophysiology and Ectopic/Triggered Activity	Zinc finger homeobox protein 3	ZFHX3	Q15911	-1	https://doi.org/10.1016/j.ijcard.2016.02.091
AF	AF Initiation_Electrophysiology and Ectopic/Triggered Activity	Cardiac voltage-gated potassium channel accessory subunit 5	KCNE5	Q9UJ90	-1	[1] PMID: 30289750 [2] https://doi.org/10.1161/CIRCEP.110.959619
AF	AF Initiation_Electrophysiology and Ectopic/Triggered Activity	Jun dimerization protein 2	JDP2	Q8WYK2	1	[1] PMID: 33265909
AF	AF Initiation_Electrophysiology and Ectopic/Triggered Activity	Ryanodine receptor 2	RYR2	Q92736	1	[1] PMID: 18598963 [2]PMID: 33536282
AF	AF Initiation_Electrophysiology and Ectopic/Triggered Activity	Potassium voltage-gated channel subfamily B member 2	KCNB2	Q92953	-1	[1] PMC8506732/; [2] https://doi.org/10.1371/journal.pone.0085639
AF	AF Initiation_Electrophysiology and Ectopic/Triggered Activity	Transient receptor potential cation channel subfamily M member 7	TRPM7	Q96QT4	1	10.1016/j.jacep.2017.03.002
AF	AF Initiation_Electrophysiology and Ectopic/Triggered Activity	Pituitary homeobox 2	PITX2	Q99697	-1	[1]PMID: 20347792 [2] PMID: 21565834 [3]https://doi.org/10.1161/CIRCGENETICS.110.958116
AF	AF Initiation_Electrophysiology and Ectopic/Triggered Activity	Plakophilin-2	PKP2	Q99959	-1	[1] PMID: 30364518 [2] PMID: 27412010
AF	AF Initiation_Electrophysiology and Ectopic/Triggered Activity	Voltage-dependent calcium channel subunit alpha-2/delta-2	CACNA2D2	Q9NY47	-1	PMID: 28469787 [2] https://doi.org/10.1371/journal.pone.0232719
AF	AF Initiation_Electrophysiology and Ectopic/Triggered Activity	Sodium channel subunit beta-3	#N/A	Q9NY72	-1	https://doi.org/10.1093/cvr/cvq348
AF	AF Initiation_Electrophysiology and Ectopic/Triggered Activity	Potassium voltage-gated channel subfamily D member 3	KCND3	Q9UK17	1	[1] PMID: 23400760 [2]PMID: 29383177
AF	AF Initiation_Electrophysiology and Ectopic/Triggered Activity	ATPase, Na/K transporting, beta 4 polypeptide	ATP1B4	Q9UN42	1	[1] doi:10.1152/physiolgenomics.00012.2019; [2] PMID: 32682418 [3] https://doi.org/10.3389/fcvm.2022.791156
AF	AF Initiation_Electrophysiology and Ectopic/Triggered Activity	Protein phosphatase 1 regulatory subunit 3C	PPP1R3C	Q9UQK1	-1	[1] PMID: 28077320 [2] PMID: 28077320 [3] https://doi.org/10.1093/cvr/cvu123
AF	AF Initiation_Electrophysiology and Ectopic/Triggered Activity	Potassium/sodium hyperpolarization-activated cyclic nucleotide-gated channel 4	HCN4	Q9Y3Q4	-1	[1] PMID: 29987112 [2] https://doi.org/10.1038/jhg.2008.16; [3] PMID: 29773827
AF	AF Initiation_Electrophysiology and Ectopic/Triggered Activity	Potassium voltage-gated channel subfamily E member 2	KCNE2	Q9Y6J6	1	PMID: 15368194
AF	AF Initiation_Electrophysiology and Ectopic/Triggered Activity	Sodium channel subunit beta-4	SCN4B	Q8IWT1	9	PMID: 23604097
AF	AF Initiation_Electrophysiology and Ectopic/Triggered Activity	Nuclear pore complex protein Nup155	NUP155	O75694	-1	[1] PMID: 33279945 [2] PMID: 19070573
AF	AF Initiation_Electrophysiology and Ectopic/Triggered Activity	Junctophilin-2	JPH2	Q9BR39	-1	PMID: 23973696
AF	Autonomic Nervous System Remodelling	Beta-nerve growth factor	NGF	P01138	1	PMID: 26446633
AF	Autonomic Nervous System Remodelling	Beta-2 adrenergic receptor	ADRB2	P07550	1	[1] PMID: 19960186 [2] PMID: 25024212 [3] PMID: 19960186
AF	Autonomic Nervous System Remodelling	Beta-1 adrenergic receptor	ADRB1	P08588	1	[1] PMID: 19960186 [2] PMID: 25024212 [3] PMID: 19960186
AF	Autonomic Nervous System Remodelling	Beta-3 adrenergic receptor	ADRB3	P13945	1	[1] PMID: 19960186 [2] PMID: 25024212
AF	Autonomic Nervous System Remodelling	Gap junction alpha-1 protein	GJA1	P17302	-1	[1] PMID: 28554986 [2] PMID: 28554986
AF	Autonomic Nervous System Remodelling	Muscarinic acetylcholine receptor M3	CHRM3	P20309	-1	[1] PMID: 19966055 [2] https://doi.org/10.3389/fphar.2019.01386 [3] PMID: 15148264
AF	Autonomic Nervous System Remodelling	Alpha-1D adrenergic receptor	ADRA1D	P25100	1	[1] PMID: 18716036; [2] PMID: 26203906
AF	Autonomic Nervous System Remodelling	G protein-coupled receptor 183	GPR183	P32249	-1	PMID: 24763467
AF	Autonomic Nervous System Remodelling	Alpha-1A adrenergic receptor	ADRA1A	P35348	1	[1] PMID: 18716036; [2] PMID: 26203906
AF	Autonomic Nervous System Remodelling	Alpha-1B adrenergic receptor	ADRA1B	P35368	1	[1] PMID: 19960186 [2] PMID: 25024212; [3] PMID: 26203906
AF	Autonomic Nervous System Remodelling	Gap junction alpha-5 protein	GJA5	P36382	-1	[1] PMID: 19535379 [2] PMID: 23292621
AF	Autonomic Nervous System Remodelling	RAC1 TC25, MIG5	RAC1	P63000	1	[1] PMID: 17659204 [2] PMID: 26395878
AF	Autonomic Nervous System Remodelling	Ryanodine receptor 2	RYR2	Q92736	1	PMID: 22083148
AF	Autonomic Nervous System Remodelling	Pituitary homeobox 2	PITX2	Q99697	-1	[1]PMID: 20347792 [2] PMID: 21565834 [3]https://doi.org/10.1161/CIRCGENETICS.110.958116
AF	Autonomic Nervous System Remodelling	G protein-coupled receptor 83	GPR83	Q9NYM4	-1	PMID: 24763467
AF	Autonomic Nervous System Remodelling	Junctophilin-2	JPH2	Q9BR39	-1	PMID: 23973696
AF	Overactivation of RAAS system	Renin	REN	P00797	1	PMID: 27957054
AF	Overactivation of RAAS system	Angiotensinogen	AGT	P01019	1	https://doi.org/10.1371/journal.pone.0117489
AF	Overactivation of RAAS system	Thyrotropin subunit beta	TSHB	P01222	-1	[1] https://www.thyroid.org/wp-content/uploads/publications/ctfp/volume11/issue4/ct_public_v114_7.pdf [2] PMID: 32325838
AF	Overactivation of RAAS system	Thyroid hormone receptor alpha	THRA	P10827	1	[1] https://www.thyroid.org/wp-content/uploads/publications/ctfp/volume11/issue4/ct_public_v114_7.pdf [2] PMID: 32325836
AF	Overactivation of RAAS system	Thyroid hormone receptor beta	THRB	P10828	1	[1] https://www.thyroid.org/wp-content/uploads/publications/ctfp/volume11/issue4/ct_public_v114_7.pdf [2] PMID: 32325837
AF	Overactivation of RAAS system	Angiotensin-converting enzyme	ACE	P12821	1	DOI: 10.5772/53917
AF	Overactivation of RAAS system	Thyrotropin receptor	TSHR	P16473	-1	[1] https://www.thyroid.org/wp-content/uploads/publications/ctfp/volume11/issue4/ct_public_v114_7.pdf [2] PMID: 32325839
AF	Overactivation of RAAS system	Angiotensin-converting enzyme 2	ACE2	Q9BYF1	1	https://doi.org/10.1161/JAHA.114.001530
AF	Hypercoagulation propensity and thrombosis	Antithrombin-III	SERPINC1	P01008	-1	PMID: 28496776
AF	Hypercoagulation propensity and thrombosis	Fibrinogen alpha chain	FGA	P02671	1	[1] PMID: 28496776 [2] PMID: 27815681
AF	Hypercoagulation propensity and thrombosis	Fibrinogen beta chain	FGB	P02675	1	[1] PMID: 28496776 [2] PMID: 27815681
AF	Hypercoagulation propensity and thrombosis	Fibrinogen gamma chain	FGG	P02679	1	[1] PMID: 28496776 [2] PMID: 27815681
AF	Hypercoagulation propensity and thrombosis	Platelet basic protein	PPBP	P02775	1	PMID: 27815681
AF	Hypercoagulation propensity and thrombosis	von Willebrand factor	VWF	P04275	1	[1] PMID: 28496776 [2]https://doi.org/10.1038/srep41565
AF	Hypercoagulation propensity and thrombosis	Interleukin-6	IL6	P05231	1	https://doi.org/10.1016/j.repc.2020.07.009
AF	Hypercoagulation propensity and thrombosis	Thrombomodulin	THBD	P07204	-1	[1] https://doi.org/10.1177/1076029617751176 [2] PMID: 29364003
AF	Hypercoagulation propensity and thrombosis	Integrin alpha-M	ITGAM	P11215	1	[1] PMID: 27815681 [2] PMID: 26411420
AF	Hypercoagulation propensity and thrombosis	C-C motif chemokine 2	CCL2	P13500	1	[1] https://doi.org/10.3389/fcvm.2020.00062 [2] https://doi.org/10.1159/000502253
AF	Hypercoagulation propensity and thrombosis	P-selectin	SELP	P16109	1	PMID: 27815681
AF	Hypercoagulation propensity and thrombosis	PECAM1	PECAM1	P16284	1	PMID: 27815681
AF	Hypercoagulation propensity and thrombosis	CD40 ligand	CD40LG	P29965	1	PMID: 27815681
AF	Hypercoagulation propensity and thrombosis	A disintegrin and metalloproteinase with thrombospondin motifs 13	ADAMTS13	Q76LX8	-1	PMID: 30841775
CLL	Specific immunophenotype of CLL cells	Signal transducer CD24	CD24	P25063	1	[1] PMID: 32155826
CLL	Specific immunophenotype of CLL cells	CD27 antigen	CD27	P26842	1	[1] PMID: 32155826
CLL	Specific immunophenotype of CLL cells	CAMPATH-1 antigen	CD52	P31358	1	[1] PMID: 28278728
CLL	Specific immunophenotype of CLL cells	B-lymphocyte antigen CD19	CD19	P15391	1	[1] PMID: 21317446 [2] PMID: 21830940 [3] PMID: 22446006
CLL	Specific immunophenotype of CLL cells	B-cell receptor CD22	CD22	P20273	-1	[1] PMID: 19956173 [2] PMID: 20620968
CLL	Specific immunophenotype of CLL cells	Leukocyte antigen CD37	CD37	P11049	1	[1] PMID: 21886169 [2] PMID: 17440052
CLL	Specific immunophenotype of CLL cells	ADP-ribosyl cyclase 1	CD38	P28907	1	[1] PMID: 21765022 [2] PMID: 19789386 [3] PMID: 18322442
CLL	Specific immunophenotype of CLL cells	T-cell surface glycoprotein CD5	CD5	P06127	1	[1] PMID: 20620968 [2] PMID: 19956173 [3] PMID: 21029776
CLL	Specific immunophenotype of CLL cells	Early activation antigen CD69	CD69	Q07108	1	[1] PMID: 20620968 [2] PMID: 19751240
CLL	Specific immunophenotype of CLL cells	Chronic lymphocytic leukemia up-regulated protein 1	CLLU1	Q5K131	1	[1] PMID: 17284524 [2] PMID: 18457263
CLL	Specific immunophenotype of CLL cells	Low affinity immunoglobulin epsilon Fc receptor (CD23)	FCER2	P06734	1	[1] PMID: 20620968 [2] PMID: 21317446 [3] PMID: 22446006
CLL	Specific immunophenotype of CLL cells	Low affinity immunoglobulin gamma Fc region receptor II-b	FCGR2B	P31994	-1	[1] PMID: 20620968
CLL	Specific immunophenotype of CLL cells	Interleukin-2 receptor subunit alpha (CD25)	IL2RA	P01589	1	[1] PMID: 20620968
CLL	Specific immunophenotype of CLL cells	B-lymphocyte antigen CD20	MS4A1	P11836	1	[1] PMID: 21317446 [2] PMID: 21499555
CLL	Specific immunophenotype of CLL cells	Tyrosine-protein kinase transmembrane receptor ROR1	ROR1	Q01973	1	[1] PMID: 22531447 [2] PMID: 18223214 [3] PMID: 20597086 [4] PMID: 22289919
CLL	Specific immunophenotype of CLL cells	Transferrin receptor protein 1 (CD71)	TFRC	P02786	1	[1] PMID: 20620968 [2] PMID: 21504579
CLL	Specific immunophenotype of CLL cells	Vimentin	VIM	P08670	1	[1] PMID: 20620968
CLL	Specific immunophenotype of CLL cells	Tyrosine-protein kinase ZAP-70	ZAP70	P43403	1	[1] PMID: 20863894
CLL	Genetic abnormalities in CLL cells	Polycomb group protein ASXL1	ASXL1	Q8IXJ9	-1	[1] PMID: 33148933 [2] PMID: 22436456
CLL	Genetic abnormalities in CLL cells	BCL-6 corepressor	BCOR	Q6W2J9	-1	[1] PMID: 33054046
CLL	Genetic abnormalities in CLL cells	Serine/threonine-protein kinase B-raf	BRAF	P15056	-1	[1] PMID: 33148933 [2] PMID: 23088640
CLL	Genetic abnormalities in CLL cells	Cyclin-dependent kinase inhibitor 1	CDKN1A	P38936	-1	[1] PMID: 33054046
CLL	Genetic abnormalities in CLL cells	Cyclin-dependent kinase inhibitor 2A	CDKN2A	P42771	-1	[1] PMID: 33054046
CLL	Genetic abnormalities in CLL cells	Cryptochrome-1	CRY1	Q16526	1	[1] PMID: 25999352
CLL	Genetic abnormalities in CLL cells	E3 SUMO-protein ligase EGR2	EGR2	P11161	-1	[1] PMID: 33148933
CLL	Genetic abnormalities in CLL cells	Fibromodulin	FMOD	Q06828	1	[1] PMID: 26050196
CLL	Genetic abnormalities in CLL cells	Polypeptide N-acetylgalactosaminyltransferase 11	GALNT11	Q8NCW6	1	[2] PMID: 24076351
CLL	Genetic abnormalities in CLL cells	DNA-binding protein Ikaros	IKZF1	Q13422	1	[1] PMID: 33054046
CLL	Genetic abnormalities in CLL cells	Zinc finger protein Aiolos	IKZF3	Q9UKT9	1	[1] PMID: 33054046
CLL	Genetic abnormalities in CLL cells	Interferon regulatory factor 8	IRF8	Q02556	1	[1] PMID: 33054046
CLL	Genetic abnormalities in CLL cells	Plasma kallikrein	KLKB1	P03952	1	[1] PMID: 25891023
CLL	Genetic abnormalities in CLL cells	Histone-lysine N-methyltransferase 2D	KMT2D	O14686	-1	[1] PMID: 33054046 [2] PMID: 33483618
CLL	Genetic abnormalities in CLL cells	Protein LDOC1	LDOC1	O95751	1	[1] PMID: 25999352 [2] PMID: 21310924
CLL	Genetic abnormalities in CLL cells	Dual specificity mitogen-activated protein kinase kinase 1	MAP2K1	Q02750	-1	[1] PMID: 33148933 [2] PMID: 19488076
CLL	Genetic abnormalities in CLL cells	Mediator of RNA polymerase II transcription subunit 12	MED12	Q93074	-1	[1] PMID: 33148933 [2] PMID: 28771672
CLL	Genetic abnormalities in CLL cells	Nuclear factor NF-kappa-B p100 subunit	NFKB2	Q00653	1	[1] PMID: 33054046 [2] PMID: 31097630
CLL	Genetic abnormalities in CLL cells	GTPase Nras	NRAS	P01111	1	[1] PMID: 33148933 [2] PMID: 30262568
CLL	Genetic abnormalities in CLL cells	Receptor-interacting serine/threonine-protein kinase 2	RIPK2	O43353	-1	[1] PMID: 17611561 [2] PMID: 21750087
CLL	Genetic abnormalities in CLL cells	40S ribosomal protein S15	RPS15	P62841	-1	[1] PMID: 33148933 [2] PMID: 34251413
CLL	Genetic abnormalities in CLL cells	Histone-lysine N-methyltransferase SETD2	SETD2	Q9BYW2	-1	[1] PMID: 33054046 [2] PMID: 27282254
CLL	Genetic abnormalities in CLL cells	U1 small nuclear ribonucleoprotein C	SNRPC	P09234	-1	[1] PMID: 33054046
CLL	Genetic abnormalities in CLL cells	Transcription factor E2-alpha	TCF3	P15923	1	[1] PMID: 33054046
CLL	Genetic abnormalities in CLL cells	Toll-like receptor 2	TLR2	O60603	9	[1] PMID: 33054046 [2] PMID: 30196472 [3] PMID: 33669782
CLL	Genetic abnormalities in CLL cells	TNF receptor-associated factor 2	TRAF2	Q12933	9	[1] PMID: 33054046 [2] PMID: 22711886
CLL	Genetic abnormalities in CLL cells	TNF receptor-associated factor 3	TRAF3	Q13114	-1	[1] PMID: 33148933 [2] PMID: 22033491
CLL	Genetic abnormalities in CLL cells	TGF-beta receptor type-1	TGFBR1	P36897	-1	[1] PMID: 33081245
CLL	Genetic abnormalities in CLL cells	Myeloid differentiation primary response protein MyD88	MYD88	Q99836	-1	[1] PMID: 19050243 [2] PMID: 22150006 [3] PMID: 23419703
CLL	Genetic abnormalities in CLL cells	Serine-protein kinase ATM	ATM	Q13315	-1	[1] PMID: 21029776 [2] PMID: 19956173
CLL	Genetic abnormalities in CLL cells	BAG family molecular chaperone regulator 1	BAG1	Q99933	1	[1] PMID: 18358929
CLL	Genetic abnormalities in CLL cells	Apoptosis regulator Bcl-2	BCL2	P10415	1	[1] PMID: 20863894 [2] PMID: 18358929
CLL	Genetic abnormalities in CLL cells	B-cell lymphoma 3 protein	BCL3	P20749	1	[1] PMID: 22517878 [2] PMID: 22432063 [3] PMID: 16533741
CLL	Genetic abnormalities in CLL cells	B-cell lymphoma 6 protein	BCL6	P41182	1	[1] PMID: 19956173 [2] PMID: 19367498
CLL	Genetic abnormalities in CLL cells	B-cell CLL/lymphoma 7 protein family member A	BCL7A	Q4VC05	1	[1] Leukemia (2003) 17, 2385–2391
CLL	Genetic abnormalities in CLL cells	Baculoviral IAP repeat-containing protein 3	BIRC3	Q13489	-1	[1] PMID: 22308293
CLL	Genetic abnormalities in CLL cells	Caspase-8	CASP8	Q14790	-1	[1] PMID: 20389242
CLL	Genetic abnormalities in CLL cells	G1/S-specific cyclin-D1	CCND1	P24385	1	[1] PMID: 21029776 [2] PMID: 21457541 [3] PMID: 19467018 [4] PMID: 16393687
CLL	Genetic abnormalities in CLL cells	G1/S-specific cyclin-D2	CCND2	P30279	1	[1] PMID: 21029776 [2] PMID: 16393687 [3] PMID: 20066902
CLL	Genetic abnormalities in CLL cells	G1/S-specific cyclin-D3	CCND3	P30281	1	[1] PMID: 21029776
CLL	Genetic abnormalities in CLL cells	Cyclin-dependent kinase 6	CDK6	Q00534	1	[1] PMID: 18547320
CLL	Genetic abnormalities in CLL cells	Chromodomain-helicase-DNA-binding protein 2	CHD2	O14647	-1	[1] PMID: 22158541
CLL	Genetic abnormalities in CLL cells	Death-associated protein kinase 1	DAPK1	P53355	-1	[1] PMID: 22150006 [2] PMID: 17540169 [3] PMID: 17540169
CLL	Genetic abnormalities in CLL cells	ATP-dependent RNA helicase DDX3X	DDX3X	O00571	-1	[1] PMID: 22150006
CLL	Genetic abnormalities in CLL cells	Dickkopf-related protein 1	DKK3	Q9UBP4	-1	[1] PMID: 20618428 [2] PMID: 22446006
CLL	Genetic abnormalities in CLL cells	Leukemia-associated protein 1	DLEU1	O43261	-1	[1] PMID: 21029776 [2] PMID: 20863894 [3] PMID: 19963108
CLL	Genetic abnormalities in CLL cells	Leukemia-associated protein 7	DLEU7	Q6UYE1	-1	[1] PMID: 20495622 [2] PMID: 20863894
CLL	Genetic abnormalities in CLL cells	Interferon-induced, double-stranded RNA-activated protein kinase	EIF2AK2	P19525	-1	[1] Cancer Biology & Therapy 7:2, 174-179; February 2008
CLL	Genetic abnormalities in CLL cells	F-box/WD repeat-containing protein 7	FBXW7	Q969H0	-1	[1] PMID: 22150006 [2] PMID: 22006825
CLL	Genetic abnormalities in CLL cells	Pro-interleukin-16	IL16	Q14005	1	[1] PMID: 20389242 [2] PMID: 19074885 [3] PMID: 16924235
CLL	Genetic abnormalities in CLL cells	Interferon regulatory factor 4	IRF4	Q15306	1	[1] PMID: 19956173 [2] PMID: 18231914 [3] PMID: 19897031
CLL	Genetic abnormalities in CLL cells	Kelch-like protein 6	KLHL6	Q8WZ60	-1	[1] PMID: 22289494 [2] PMID: 16166635
CLL	Genetic abnormalities in CLL cells	GTPase Kras	KRAS	P01116	1	[1] PMID: 22675518
CLL	Genetic abnormalities in CLL cells	Low-density lipoprotein receptor-related protein 1B	LRP1B	Q9NZR2	-1	[1] PMID: 22158541 [2] PMID: 17875690
CLL	Genetic abnormalities in CLL cells	Mitogen-activated protein kinase 1	MAPK1	P28482	1	[1] PMID: 22150006 [2] PMID: 17652619 [3] PMID: 21979753
CLL	Genetic abnormalities in CLL cells	Induced myeloid leukemia cell differentiation protein Mcl-1	MCL1	Q07820	1	[1] PMID: 22446006 [2] PMID: 18358929 [3] PMID: 20148715
CLL	Genetic abnormalities in CLL cells	E3 ubiquitin-protein ligase Mdm2	MDM2	Q00987	1	[1] PMID: 16413390 [2] PMID: 16439685 [3] PMID: 19956173
CLL	Genetic abnormalities in CLL cells	Matrix metalloproteinase-9	MMP9	P14780	1	[1] Cancer Biology & Therapy 7:2, 174-179; February 2009
CLL	Genetic abnormalities in CLL cells	Myc proto-oncogene protein	MYC	P01106	1	[1] PMID: 17638669 [2] PMID: 21478095
CLL	Genetic abnormalities in CLL cells	Nuclear factor of activated T-cells, cytoplasmic 1	NFATC1	O95644	1	[1] PMID: 22534504
CLL	Genetic abnormalities in CLL cells	Nuclear factor NF-kappa-B p105 subunit	NFKB1	P19838	1	[1] Cancer Biology & Therapy 7:2, 174-179; February 2009
CLL	Genetic abnormalities in CLL cells	NF-kappa-B inhibitor epsilon	NFKBIE	O00221	-1	[1] PMID: 22675518
CLL	Genetic abnormalities in CLL cells	Neurogenic locus notch homolog protein 1	NOTCH1	P46531	1	[1] PMID: 22150006 [2] PMID: 22619094 [3] PMID: 22207691 [4] PMID: 22077063 [5] PMID: 22086416
CLL	Genetic abnormalities in CLL cells	Neurogenic locus notch homolog protein 2	NOTCH2	Q04721	1	[1] PMID: 19995395 [2] PMID: 22161246
CLL	Genetic abnormalities in CLL cells	Neuropilin-2	NRP2	O60462	-1	[1] PMID: 20495622
CLL	Genetic abnormalities in CLL cells	Phosphatidylinositol 4,5-bisphosphate 3-kinase catalytic subunit alpha isoform	PIK3CA	P42336	1	[1] PMID: 22623730
CLL	Genetic abnormalities in CLL cells	Pleckstrin homology domain-containing family G member 5	PLEKHG5	O94827	-1	[1] PMID: 21670202
CLL	Genetic abnormalities in CLL cells	Protection of telomeres protein 1	POT1	Q9NUX5	-1	[1] PMID: 18077792 [2] PMID: 22158541
CLL	Genetic abnormalities in CLL cells	Serine/threonine-protein kinase D3	PRKD3	O94806	-1	[1] PMID: 22675518
CLL	Genetic abnormalities in CLL cells	V(D)J recombination-activating protein 2	RAG2	P55895	1	[1] PMID: 20018917
CLL	Genetic abnormalities in CLL cells	Splicing factor 3B subunit 1	SF3B1	O75533	9	[1] PMID: 22150006 [2] PMID: 22158541
CLL	Genetic abnormalities in CLL cells	Secreted frizzled-related protein 1	SFRP1	Q8N474	-1	[1] PMID: 18765431
CLL	Genetic abnormalities in CLL cells	Secreted frizzled-related protein 2	SFRP2	Q96HF1	-1	[1] PMID: 20495622 [2] PMID: 18765431 [3] PMID: 16423993
CLL	Genetic abnormalities in CLL cells	Secreted frizzled-related protein 4	SFRP4	Q6FHJ7	-1	[1] PMID: 18765431
CLL	Genetic abnormalities in CLL cells	Probable global transcription activator SNF2L2	SMARCA2	P51531	1	[1] PMID: 22675518
CLL	Genetic abnormalities in CLL cells	T-cell leukemia/lymphoma protein 1A	TCL1A	P56279	1	[1] PMID: 20863894 [2] PMID: 21029776 [3] PMID: 22308499
CLL	Genetic abnormalities in CLL cells	Protein-glutamine gamma-glutamyltransferase Z	TGM7	Q96PF1	-1	[1] PMID: 21670202
CLL	Genetic abnormalities in CLL cells	Tumor necrosis factor ligand superfamily member 13	TNFSF13	O75888	1	[1] Cancer Biology & Therapy 7:2, 174-179; February 2008
CLL	Genetic abnormalities in CLL cells	Tumor necrosis factor ligand superfamily member 13B	TNFSF13B	Q9Y275	1	[1] Cancer Biology & Therapy 7:2, 174-179; February 2008
CLL	Genetic abnormalities in CLL cells	Cellular tumor antigen p53	TP53	P04637	-1	[1] PMID: 21029776
CLL	Genetic abnormalities in CLL cells	Wnt inhibitory factor 1	WIF1	Q9Y5W5	-1	[1] PMID: 18765431 [2] PMID: 18765431
CLL	Genetic abnormalities in CLL cells	Exportin-1	XPO1	O14980	-1	[1] PMID: 22086416 [2] PMID: 21642962
CLL	Genetic abnormalities in CLL cells	Tyrosine-protein kinase ZAP-70	ZAP70	P43403	1	[1] PMID: 20863894 [2]
CLL	Genetic abnormalities in CLL cells	Zinc finger MYM-type protein 3	ZMYM3	Q14202	-1	[1] PMID: 22150006
CLL	Antigen exposure through BCR	RAC-beta serine/threonine-protein kinase	AKT2	P31751	1	[1] PMID: 33081245
CLL	Antigen exposure through BCR	RAC-gamma serine/threonine-protein kinase	AKT3	Q9Y243	1	[1] PMID: 33081245
CLL	Antigen exposure through BCR	CD27 antigen	CD27	P26842	1	[1] PMID: 17611561
CLL	Antigen exposure through BCR	GRB2-associated-binding protein 1	GAB1	Q13480	1	[1] PMID: 17611561
CLL	Antigen exposure through BCR	Zinc finger protein Aiolos	IKZF3	Q9UKT9	1	[1] PMID: 33689703
CLL	Antigen exposure through BCR	Phosphatidylinositol 4-phosphate 3-kinase C2 domain-containing subunit alpha	PIK3C2A	O00443	1	[1] PMID: 33081245 [2] PMID: 26350103
CLL	Antigen exposure through BCR	Phosphatidylinositol 4-phosphate 3-kinase C2 domain-containing subunit gamma	PIK3C2G	O75747	1	[1] PMID: 33081245 [2] PMID: 26350103
CLL	Antigen exposure through BCR	Phosphatidylinositol 4,5-bisphosphate 3-kinase catalytic subunit alpha isoform	PIK3CA	P42336	1	[1] PMID: 33081245 [2] PMID: 26350103
CLL	Antigen exposure through BCR	Phosphatidylinositol 4,5-bisphosphate 3-kinase catalytic subunit beta isoform	PIK3CB	P42338	1	[1] PMID: 33081245 [2] PMID: 26350103
CLL	Antigen exposure through BCR	Phosphatidylinositol 4,5-bisphosphate 3-kinase catalytic subunit gamma isoform	PIK3CG	P48736	1	[1] PMID: 33081245 [2] PMID: 26350103
CLL	Antigen exposure through BCR	Protein kinase C zeta type	PRKCZ	Q05513	1	[1] PMID: 17611561
CLL	Antigen exposure through BCR	Tyrosine-protein phosphatase non-receptor type 11	PTPN11	Q06124	1	[1] PMID: 17611561
CLL	Antigen exposure through BCR	T-cell leukemia/lymphoma protein 1A	TCL1A	P56279	1	[1] PMID: 20863894 [2] PMID: 21029776 [3] PMID: 22308499
CLL	Antigen exposure through BCR	TNF receptor-associated factor 5	TRAF5	O00463	1	[1] PMID: 17611561
CLL	Antigen exposure through BCR	Glycogen synthase kinase-3 alpha	GSK3A	P49840	-1	[1] PMID: 32481736
CLL	Antigen exposure through BCR	Glycogen synthase kinase-3 beta	GSK3B	P49841	-1	[1] PMID: 32481736
CLL	Antigen exposure through BCR	Low affinity immunoglobulin gamma Fc region receptor II-b	FCGR2B	P31994	1	[1] PMID: 32336680; [2] 10.3109/10428199709051781; [3] Leukemia (2002) 16, 2429–2437
CLL	Antigen exposure through BCR	Transcription factor AP-1	JUN	P05412	-1	[1] PMID: 25477266
CLL	Antigen exposure through BCR	RAC-alpha serine/threonine-protein kinase	AKT1	P31749	1	[1] PMID: 33081245
CLL	Antigen exposure through BCR	B-cell antigen receptor complex-associated protein alpha chain	CD79A	P11912	1	[1] PMID: 27601002
CLL	Antigen exposure through BCR	B-cell antigen receptor complex-associated protein beta chain	CD79B	P40259	1	[1] PMID: 27601002
CLL	Antigen exposure through BCR	Inhibitor of nuclear factor kappa-B kinase subunit alpha	CHUK	O15111	1	[1] PMID: 28102226
CLL	Antigen exposure through BCR	Inhibitor of nuclear factor kappa-B kinase subunit beta	IKBKB	O14920	1	[1] PMID: 23505068
CLL	Antigen exposure through BCR	Mitogen-activated protein kinase 13	MAPK13	O15264	1	[1] PMID: 16408101
CLL	Antigen exposure through BCR	Mitogen-activated protein kinase 8	MAPK8	P45983	1	[1] PMID: 33081245
CLL	Antigen exposure through BCR	Phosphatidylinositol 4-phosphate 3-kinase C2 domain-containing subunit beta	PIK3C2B	O00750	1	[1] PMID: 33081245 [2] PMID: 26350103
CLL	Antigen exposure through BCR	Phosphatidylinositol 4,5-bisphosphate 3-kinase catalytic subunit delta isoform	PIK3CD	O00329	1	[1] PMID: 33081245 [2] PMID: 26350103
CLL	Antigen exposure through BCR	1-phosphatidylinositol 4,5-bisphosphate phosphodiesterase gamma-2	PLCG2	P16885	1	[1] PMID: 24103588
CLL	Antigen exposure through BCR	Disintegrin and metalloproteinase domain-containing protein 29	ADAM29	Q9UKF5	1	[1] PMID: 19951976 [2] PMID: 15802535
CLL	Antigen exposure through BCR	A-kinase anchor protein 12 (Gravin)	AKAP12	Q02952	1	[1] Leukemia (2003) 17, 2385–2391
CLL	Antigen exposure through BCR	Cyclic AMP-dependent transcription factor ATF-2	ATF2	P15336	1	[1] PMID: 17237388
CLL	Antigen exposure through BCR	B-cell linker protein	BLNK	Q8WV28	1	[1] PMID: 19956173
CLL	Antigen exposure through BCR	Tyrosine-protein kinase BTK	BTK	Q06187	1	[1] PMID: 21422473
CLL	Antigen exposure through BCR	G1/S-specific cyclin-D2	CCND2	P30279	1	[1] PMID: 16849562
CLL	Antigen exposure through BCR	B-lymphocyte antigen CD19	CD19	P15391	1	[1] PMID: 18059271
CLL	Antigen exposure through BCR	B-cell receptor CD22	CD22	P20273	-1	[1] PMID: 21816833 [2] Leukemia (2006) 20, 877–878
CLL	Antigen exposure through BCR	ADP-ribosyl cyclase 1	CD38	P28907	1	[1] PMID: 21765022
CLL	Antigen exposure through BCR	CD44 antigen	CD44	P16070	1	[1] PMID: 21649540 [2] PMID: 21702641
CLL	Antigen exposure through BCR	T-cell surface glycoprotein CD5	CD5	P06127	1	[1] PMID: 21816833
CLL	Antigen exposure through BCR	B-cell differentiation antigen CD72	CD72	P21854	1	[1] BLOOD, 30 JULY 2009 VOLUME 114, NUMBER 5
CLL	Antigen exposure through BCR	Cyclin-dependent kinase 4	CDK4	P11802	1	[1] PMID: 16849562
CLL	Antigen exposure through BCR	Cytotoxic T-lymphocyte protein 4	CTLA4	P16410	1	[1] Leukemia (2003) 17, 2385–2391
CLL	Antigen exposure through BCR	Dystrophin	DMD	P11532	1	[1] PMID: 17487735
CLL	Antigen exposure through BCR	Ectonucleoside triphosphate diphosphohydrolase 1	ENTPD1	P49961	1	[1] PMID: 22349724
CLL	Antigen exposure through BCR	Fas apoptotic inhibitory molecule 3	FCMR	O60667	1	[1] PMID: 18708628
CLL	Antigen exposure through BCR	Forkhead box protein O1	FOXO1	Q12778	1	[1] Nat Immunol. 2008 December; 9(12): 1388–1398. [2] PMID: 22343918
CLL	Antigen exposure through BCR	Hematopoietic lineage cell-specific protein	HCLS1	P14317	1	[1] PMID: 17508001
CLL	Antigen exposure through BCR	Inositol 1,4,5-trisphosphate receptor type 1	ITPR1	Q14643	1	[1] http://onlinelibrary.wiley.com/doi/10.1002/wmts.27/pdf [2] http://bloodjournal.hematologylibrary.org/content/early/2010/12/30/blood-2010-09-307405.full.pdf
CLL	Antigen exposure through BCR	Kelch-like protein 6	KLHL6	Q8WZ60	-1	[1] PMID: 22289494 [2] PMID: 16166635
CLL	Antigen exposure through BCR	GTPase Kras	KRAS	P01116	1	[1] PMID: 22675518
CLL	Antigen exposure through BCR	Lymphocyte-activation gene 3	LAG3	P18627	1	[1] PMID: 21044363 [2] PMID: 20228263
CLL	Antigen exposure through BCR	Lipoprotein lipase	LPL	P06858	1	[1] PMID: 18079738 [2] PMID: 15858619 [3] PMID: 16617321
CLL	Antigen exposure through BCR	Tyrosine-protein kinase Lyn	LYN	P07948	1	[1] J Clin Invest. 2005;115(2):369–378
CLL	Antigen exposure through BCR	Mitogen-activated protein kinase 1	MAPK1	P28482	1	[1] PMID: 18292287
CLL	Antigen exposure through BCR	Mitogen-activated protein kinase 3	MAPK3	P27361	1	[1] PMID: 18292287
CLL	Antigen exposure through BCR	Serine/threonine-protein kinase Mtor	MTOR	P42345	1	[1] Leukemia & Lymphoma, January 2005; 46(1): 11 – 19
CLL	Antigen exposure through BCR	Myc proto-oncogene protein	MYC	P01106	1	[1] PMID: 17998397 [2] PMID: 19607732
CLL	Antigen exposure through BCR	Nuclear factor NF-kappa-B p105 subunit	NFKB1	P19838	1	[1] PMID: 21364020
CLL	Antigen exposure through BCR	Nuclear receptor-interacting protein 1	NRIP1	P48552	1	[1] Leukemia (2003) 17, 2385–2391
CLL	Antigen exposure through BCR	Protein kinase C alpha type	PRKCA	P17252	1	[1] PMID: 15929099 [2] Blood 2009 113: 2791-2794
CLL	Antigen exposure through BCR	Protein kinase C beta type	PRKCB	P05771	1	[1] PMID: 15929099 [2] Blood 2009 113: 2791-2794
CLL	Antigen exposure through BCR	Serine/threonine-protein kinase D3	PRKD3	O94806	-1	[1] PMID: 22675518
CLL	Antigen exposure through BCR	Tyrosine-protein phosphatase non-receptor type 6	PTPN6	P29350	1	[1] PMID: 21701493
CLL	Antigen exposure through BCR	Receptor-type tyrosine-protein phosphatase C	PTPRC	P08575	1	[1] PMID: 17692374
CLL	Antigen exposure through BCR	RAF proto-oncogene serine/threonine-protein kinase	RAF1	P04049	1	[1] https://ash.confex.com/ash/2008/webprogram/Paper9789.html
CLL	Antigen exposure through BCR	L-selectin	SELL	P14151	-1	[1] PMID: 19654311
CLL	Antigen exposure through BCR	Probable global transcription activator SNF2L2	SMARCA2	P51531	1	[1] PMID: 22675518
CLL	Antigen exposure through BCR	Proto-oncogene tyrosine-protein kinase Src	SRC	P12931	1	[1] PMID: 16849562; Oncogene (2004) 23, 8001–8006
CLL	Antigen exposure through BCR	Tyrosine-protein kinase SYK	SYK	P43405	1	[1] PMID: 19092849 [2] PMID: 16849562 [3] Leukemia (2012) 1 -- 8
CLL	Antigen exposure through BCR	Proto-oncogene Wnt-3	WNT3	P56703	1	[1] Leukemia (2003) 17, 2385–2391
CLL	Antigen exposure through BCR	Tyrosine-protein kinase ZAP-70	ZAP70	P43403	1	[1] PMID: 22151263 [2] PMID: 16849562
CLL	Defective apoptosis and cell accumulation	Serine-protein kinase ATM	ATM	Q13315	-1	[1] PMID: 27601002
CLL	Defective apoptosis and cell accumulation	Bcl-2-like protein 12	BCL2L12	Q9HB09	1	[1] PMID: 23292833
CLL	Defective apoptosis and cell accumulation	Stromal cell-derived factor 1	CXCL12	P48061	1	[1] PMID: 33841445
CLL	Defective apoptosis and cell accumulation	Fibromodulin	FMOD	Q06828	1	[1] PMID: 26050196
CLL	Defective apoptosis and cell accumulation	Glycogen synthase kinase-3 alpha	GSK3A	P49840	1	[1] Blood 2007, 110:735-742
CLL	Defective apoptosis and cell accumulation	Glycogen synthase kinase-3 beta	GSK3B	P49841	1	[1] Blood 2007, 110:735-742
CLL	Defective apoptosis and cell accumulation	Interferon gamma	IFNG	P01579	1	[1] PMID: 24624038
CLL	Defective apoptosis and cell accumulation	Interleukin-6	IL6	P05231	1	[1] PMID: 17611561
CLL	Defective apoptosis and cell accumulation	Interleukin-9	IL9	P15248	1	[1] PMID: 24966942
CLL	Defective apoptosis and cell accumulation	Tyrosine-protein kinase JAK2	JAK2	O60674	1	[1] PMID: 27601002
CLL	Defective apoptosis and cell accumulation	Acyl-protein thioesterase 1	LYPLA1	O75608	1	[1] PMID: 26889681
CLL	Defective apoptosis and cell accumulation	Acyl-protein thioesterase 2	LYPLA2	O95372	1	[1] PMID: 26889681
CLL	Defective apoptosis and cell accumulation	Dual specificity mitogen-activated protein kinase kinase 1	MAP2K1	Q02750	-1	[1] PMID: 33148933 [2] PMID: 19488076
CLL	Defective apoptosis and cell accumulation	Mitogen-activated protein kinase kinase kinase 8	MAP3K8	P41279	1	[1] PMID: 17611561
CLL	Defective apoptosis and cell accumulation	Protein LYRIC	MTDH	Q86UE4	1	[1] PMID: 25575438
CLL	Defective apoptosis and cell accumulation	Myc proto-oncogene protein	MYC	P01106	1	[1] PMID: 25725699
CLL	Defective apoptosis and cell accumulation	Tyrosine-protein kinase transmembrane receptor ROR1	ROR1	Q01973	1	[1] PMID: 26050196
CLL	Defective apoptosis and cell accumulation	Serine/threonine-protein kinase 17B	STK17B	O94768	-1	[1] PMID: 33081245
CLL	Defective apoptosis and cell accumulation	T-cell leukemia/lymphoma protein 1A	TCL1A	P56279	1	[1] PMID: 20863894 [2] PMID: 21029776 [3] PMID: 22308499
CLL	Defective apoptosis and cell accumulation	Tumor necrosis factor receptor type 1-associated DEATH domain protein	TRADD	Q15628	-1	[1] PMID: 33081245
CLL	Defective apoptosis and cell accumulation	TNF receptor-associated factor 1	TRAF1	Q13077	1	[1] PMID: 17022736
CLL	Defective apoptosis and cell accumulation	TNF receptor-associated factor 2	TRAF2	Q12933	1	[1] PMID: 17022736
CLL	Defective apoptosis and cell accumulation	Bcl-2-like protein 11	BCL2L11	O43521	-1	[1] PMID: 27601002
CLL	Defective apoptosis and cell accumulation	Bcl-2-interacting killer	BIK	Q13323	-1	[1] PMID: 15674362
CLL	Defective apoptosis and cell accumulation	Bcl-2-modifying factor	BMF	Q96LC9	-1	[1] PMID: 27899442
CLL	Defective apoptosis and cell accumulation	Activator of apoptosis harakiri	HRK	O00198	-1	[1] PMID: 24990615 [2] PMID: 24781018
CLL	Defective apoptosis and cell accumulation	Neurogenic locus notch homolog protein 1	NOTCH1	P46531	1	[1] PMID: 27601002
CLL	Defective apoptosis and cell accumulation	Tumor necrosis factor receptor superfamily member 10B	TNFRSF10B	O14763	-1	[1] PMID: 33081245
CLL	Defective apoptosis and cell accumulation	Low affinity immunoglobulin epsilon Fc receptor (CD23)	FCER2	P06734	1	[1] PMID: 15565166
CLL	Defective apoptosis and cell accumulation	Neurogenic locus notch homolog protein 2	NOTCH2	Q04721	1	[1] PMID: 15565166
CLL	Defective apoptosis and cell accumulation	Apoptosis-inducing factor 1, mitochondrial	AIFM1	O95831	-1	[1] PMID: 18566329 [2] PMID: 21732781
CLL	Defective apoptosis and cell accumulation	Apoptotic protease-activating factor 1	APAF1	O14727	-1	[1] PMID: 16331630
CLL	Defective apoptosis and cell accumulation	Autophagy-related protein 2 homolog B	ATG2B	Q96BY7	-1	[1] PMID: 22350415
CLL	Defective apoptosis and cell accumulation	Bcl2 antagonist of cell death	BAD	Q92934	-1	[1] PMID: 21931276 [2] PMID: 20696142
CLL	Defective apoptosis and cell accumulation	BAG family molecular chaperone regulator 1	BAG1	Q99933	1	[1] PMID: 18358929
CLL	Defective apoptosis and cell accumulation	Bcl-2 homologous antagonist/killer	BAK1	Q16611	-1	[1] PMID: 18980985
CLL	Defective apoptosis and cell accumulation	Apoptosis regulator BAX	BAX	Q07812	-1	[1] PMID: 16924235
CLL	Defective apoptosis and cell accumulation	Bcl-2-binding component 3	BBC3	Q9BXH1	-1	[1] PMID: 15674362 [2] PMID: 18682598 [3] PMID: 19018867
CLL	Defective apoptosis and cell accumulation	Apoptosis regulator Bcl-2	BCL2	P10415	1	[1] PMID: 20863894
CLL	Defective apoptosis and cell accumulation	Bcl-2-related protein A1	BCL2A1	Q16548	1	[1] PMID: 19008458 [2] PMID: 20148715
CLL	Defective apoptosis and cell accumulation	Bcl-2-like protein 1	BCL2L1	Q07817	1	[1] PMID: 18358929 [2] PMID: 21256112
CLL	Defective apoptosis and cell accumulation	Bcl-2-like protein 1	BCL2L1	Q07817	-1	[1] PMID: 21256112
CLL	Defective apoptosis and cell accumulation	Bcl-2-like protein 2	BCL2L2	Q92843	-1	[1] PMID: 21772052 [2] PMID: 21931276
CLL	Defective apoptosis and cell accumulation	BH3-interacting domain death agonist	BID	P55957	-1	[1] PMID: 20148715
CLL	Defective apoptosis and cell accumulation	Baculoviral IAP repeat-containing protein 2	BIRC2	Q13490	1	[1] PMID: 20148715 [2] PMID: 19920200
CLL	Defective apoptosis and cell accumulation	Baculoviral IAP repeat-containing protein 3	BIRC3	Q13489	1	[1] PMID: 20148715 [2] PMID: 19920200
CLL	Defective apoptosis and cell accumulation	Baculoviral IAP repeat-containing protein 5 // Survivin	BIRC5	O15392	1	[1] PMID: 15674425 [2] PMID: 15674362 [3] PMID: 19033455
CLL	Defective apoptosis and cell accumulation	BCL2/adenovirus E1B 19 kDa protein-interacting protein 3	BNIP3	Q12983	-1	[1] PMID: 21931276
CLL	Defective apoptosis and cell accumulation	BCL2/adenovirus E1B 19 kDa protein-interacting protein 3-like	BNIP3L	O60238	-1	[1] PMID: 21931276
CLL	Defective apoptosis and cell accumulation	Caspase-3	CASP3	P42574	-1	[1] PMID: 19182209
CLL	Defective apoptosis and cell accumulation	Caspase-4	CASP4	P49662	-1	[1] PMID: 19182209
CLL	Defective apoptosis and cell accumulation	Caspase-8	CASP8	Q14790	-1	[1] PMID: 19182209 [2] PMID: 19182209
CLL	Defective apoptosis and cell accumulation	Caspase-9	CASP9	P55211	-1	[1] PMID: 19182209
CLL	Defective apoptosis and cell accumulation	G1/S-specific cyclin-D2	CCND2	P30279	1	[1] PMID: 20863894 [2] PMID: 21790895
CLL	Defective apoptosis and cell accumulation	G1/S-specific cyclin-D3	CCND3	P30281	1	[1] PMID: 20863894 [2] PMID: 16393687
CLL	Defective apoptosis and cell accumulation	G1/S-specific cyclin-E1	CCNE1	P24864	1	[1] PMID: 20863894 [2] PMID: 22558078
CLL	Defective apoptosis and cell accumulation	ADP-ribosyl cyclase 1	CD38	P28907	1	[1] PMID: 21765022
CLL	Defective apoptosis and cell accumulation	Tumor necrosis factor receptor superfamily member 5	CD40	P25942	1	[1] PMID: 20620976
CLL	Defective apoptosis and cell accumulation	CD40 ligand // CD154	CD40LG	P29965	1	[1] PMID: 20620976
CLL	Defective apoptosis and cell accumulation	Leukocyte surface antigen CD47	CD47	Q08722	-1	[1] PMID: 21401803 [2] PMID: 17390064 [3] PMID: 17682056
CLL	Defective apoptosis and cell accumulation	Cell division control protein 42 homolog	CDC42	P60953	-1	[1] PMID: 19934331 [2] PMID: 22453151
CLL	Defective apoptosis and cell accumulation	Cyclin-dependent kinase 4	CDK4	P11802	1	[1] PMID: 20863894 [2] PMID: 16849562 [3] PMID: 15902296
CLL	Defective apoptosis and cell accumulation	Cyclin-dependent kinase 6	CDK6	Q00534	1	[1] PMID: 20863894
CLL	Defective apoptosis and cell accumulation	Cyclin-dependent kinase inhibitor 1	CDKN1A	P38936	-1	[1] PMID: 21478095
CLL	Defective apoptosis and cell accumulation	Cyclin-dependent kinase inhibitor 1B	CDKN1B	P46527	1	[1] PMID: 19187271 [2] PMID: 21478095
CLL	Defective apoptosis and cell accumulation	CASP8 and FADD-like apoptosis regulator	CFLAR	O15519	1	[1] PMID: 20148715
CLL	Defective apoptosis and cell accumulation	Serine/threonine-protein kinase Chk1	CHEK1	O14757	1	[1] PMID: 20863894
CLL	Defective apoptosis and cell accumulation	Catenin beta-1 // Beta-catenin	CTNNB1	P35222	1	[1] PMID: 22446006
CLL	Defective apoptosis and cell accumulation	Death-associated protein kinase 1	DAPK1	P53355	-1	[1] PMID: 17540169 [2] PMID: 17540169
CLL	Defective apoptosis and cell accumulation	Death domain-associated protein 6	DAXX	Q9UER7	1	[1] PMID: 21526495
CLL	Defective apoptosis and cell accumulation	DNA damage-inducible transcript 3 protein	DDIT3	P35638	-1	[1] PMID: 22446006
CLL	Defective apoptosis and cell accumulation	Diablo homolog, mitochondrial	DIABLO	Q9NR28	-1	[1] PMID: 20045309 [2] PMID: 21732781
CLL	Defective apoptosis and cell accumulation	Endoribonuclease Dicer	DICER1	Q9UPY3	-1	[1] PMID: 22350415 [2] PMID: 22320315
CLL	Defective apoptosis and cell accumulation	Dickkopf-related protein 1	DKK1	O94907	1	[1] PMID: 22446006
CLL	Defective apoptosis and cell accumulation	Leukemia-associated protein 7	DLEU7	Q6UYE1	-1	[1] PMID: 20071661 [2] PMID: 22591386
CLL	Defective apoptosis and cell accumulation	Tumor necrosis factor receptor superfamily member 6	FAS	P25445	-1	[1] PMID: 20233887
CLL	Defective apoptosis and cell accumulation	Fas apoptotic inhibitory molecule 3	FCMR	O60667	1	[1] PMID: 20148715 [2] PMID: 18708628 [3] PMID: 21264533
CLL	Defective apoptosis and cell accumulation	Frizzled-3	FZD3	Q9NPG1	1	[1] PMID: 22446006
CLL	Defective apoptosis and cell accumulation	3-hydroxy-3-methylglutaryl-coenzyme A reductase	HMGCR	P04035	-1	[1] PMID: 20499237
CLL	Defective apoptosis and cell accumulation	78 kDa glucose-regulated protein	HSPA5	P11021	1	[1] PMID: 22446006 [2] PMID: 22215138
CLL	Defective apoptosis and cell accumulation	Transcription factor AP-1	JUN	P05412	-1	[1] PMID: 19064921
CLL	Defective apoptosis and cell accumulation	Lymphoid enhancer-binding factor 1	LEF1	Q9UJU2	1	[1] PMID: 22446006
CLL	Defective apoptosis and cell accumulation	Mitogen-activated protein kinase 1	MAPK1	P28482	1	[1] PMID: 22150006 [2] PMID: 17652619 [3] PMID: 21979753
CLL	Defective apoptosis and cell accumulation	Induced myeloid leukemia cell differentiation protein Mcl-1	MCL1	Q07820	1	[1] PMID: 22446006 [2] PMID: 18358929 [3] PMID: 20148715
CLL	Defective apoptosis and cell accumulation	Matrix metalloproteinase-9	MMP9	P14780	1	[1] PMID: 21569005 [2] PMID: 20159608
CLL	Defective apoptosis and cell accumulation	Nuclear factor of activated T-cells 5	NFAT5	O94916	1	[1] PMID: 20863894 [2] PMID: 22613791
CLL	Defective apoptosis and cell accumulation	Nuclear factor of activated T-cells, cytoplasmic 1	NFATC1	O95644	1	[1] PMID: 20863894 [2] PMID: 22613791
CLL	Defective apoptosis and cell accumulation	Nuclear factor of activated T-cells, cytoplasmic 2	NFATC2	Q13469	1	[1] PMID: 20863894 [2] PMID: 22613791
CLL	Defective apoptosis and cell accumulation	Nuclear factor of activated T-cells, cytoplasmic 3	NFATC3	Q12968	1	[1] PMID: 20863894 [2] PMID: 22613791
CLL	Defective apoptosis and cell accumulation	Nuclear factor of activated T-cells, cytoplasmic 4	NFATC4	Q14934	1	[1] PMID: 20863894 [2] PMID: 22613791
CLL	Defective apoptosis and cell accumulation	Nuclear factor NF-kappa-B p105 subunit	NFKB1	P19838	1	[1] PMID: 20863894 [2] PMID: 20148715
CLL	Defective apoptosis and cell accumulation	Nuclear factor NF-kappa-B p100 subunit	NFKB2	Q00653	1	[1] PMID: 20863894 [2] PMID: 20148715
CLL	Defective apoptosis and cell accumulation	Nitric oxide synthase, brain	NOS1	P29475	1	[1] PMID: 18180035
CLL	Defective apoptosis and cell accumulation	Nitric oxide synthase, inducible	NOS2	P35228	1	[1] PMID: 18474259
CLL	Defective apoptosis and cell accumulation	Oxysterols receptor LXR-beta	NR1H2	P55055	1	[1] PMID: 19671841
CLL	Defective apoptosis and cell accumulation	Oxysterols receptor LXR-alpha	NR1H3	Q13133	-1	[1] PMID: 19671841
CLL	Defective apoptosis and cell accumulation	PRKC apoptosis WT1 regulator protein	PAWR	Q96IZ0	1	[1] PMID: 21526495
CLL	Defective apoptosis and cell accumulation	High affinity cAMP-specific 3',5'-cyclic phosphodiesterase 7A	PDE7A	Q13946	1	[1] PMID: 19033455
CLL	Defective apoptosis and cell accumulation	cAMP-specific 3',5'-cyclic phosphodiesterase 7B	PDE7B	Q9NP56	1	[1] PMID: 19033455
CLL	Defective apoptosis and cell accumulation	Serine/threonine-protein kinase pim-1	PIM1	P11309	1	[1] PMID: 20696142
CLL	Defective apoptosis and cell accumulation	Serine/threonine-protein kinase pim-2	PIM2	Q9P1W9	1	[1] PMID: 20696142
CLL	Defective apoptosis and cell accumulation	Serine/threonine-protein kinase pim-3	PIM3	Q86V86	1	[1] PMID: 20696142
CLL	Defective apoptosis and cell accumulation	Phorbol-12-myristate-13-acetate-induced protein 1	PMAIP1	Q13794	-1	[1] PMID: 21750864 [2] PMID: 17038534
CLL	Defective apoptosis and cell accumulation	Transcription factor p65	RELA	Q04206	1	[1] PMID: 20148715
CLL	Defective apoptosis and cell accumulation	Signal transducer and activator of transcription 3	STAT3	P40763	1	[1] PMID: 21364020 [2] PMID: 20686606 [3] PMID: 20154216
CLL	Defective apoptosis and cell accumulation	Telomerase reverse transcriptase	TERT	O14746	1	[1] PMID: 17344921 [2] PMID: 17258078
CLL	Defective apoptosis and cell accumulation	Tumor necrosis factor receptor superfamily member 10A	TNFRSF10A	O00220	-1	[1] PMID: 21699383
CLL	Defective apoptosis and cell accumulation	Tumor necrosis factor ligand superfamily member 10	TNFSF10	P50591	-1	[1] PMID: 19547714 [2] PMID: 18160669 [3] PMID: 16699949 [4]PMID: 15887227
CLL	Defective apoptosis and cell accumulation	Protein Wnt-16	WNT16	Q9UBV4	1	[1] PMID: 22446006
CLL	Defective apoptosis and cell accumulation	Proto-oncogene Wnt-3	WNT3	P56703	1	[1] PMID: 22446006
CLL	Defective apoptosis and cell accumulation	Protein Wnt-9a	WNT9A	O14904	1	[1] PMID: 22446006
CLL	Defective apoptosis and cell accumulation	E3 ubiquitin-protein ligase XIAP	XIAP	P98170	1	[1] PMID: 17200714 [2] PMID: 20148715
CLL	Defective apoptosis and cell accumulation	Tyrosine-protein kinase ZAP-70	ZAP70	P43403	1	[1] PMID: 21079155
CLL	Hyperproliferation of B cells	Myc proto-oncogene protein	MYC	P01106	1	PMID: 34423310
CLL	Hyperproliferation of B cells	Serine/threonine-protein kinase mTOR, EC 2.7.11.1	MTOR	P42345	1	PMID: 34423310
CLL	Hyperproliferation of B cells	5'-AMP-activated protein kinase catalytic subunit alpha-1	PRKAA1	Q13131	1	PMID: 34423310
CLL	Hyperproliferation of B cells	Sphingosine kinase 1, SK 1, SPK 1	SPHK1	Q9NYA1	1	PMID: 28360148
CLL	Hyperproliferation of B cells	Inactive tyrosine-protein kinase transmembrane receptor ROR1	ROR1	Q01973	1	PMID: 33097837
CLL	Hyperproliferation of B cells	Dedicator of cytokinesis protein 2	DOCK2	Q92608	1	PMID: 33097837
CLL	Hyperproliferation of B cells	Transcription factor Jun	JUN	P05412	1	PMID: 33097837
CLL	Hyperproliferation of B cells	Protein C-ets-1	ETS1	P14921	1	PMID: 33097837
CLL	Hyperproliferation of B cells	ETS domain-containing protein Elk-1	ELK1	P19419	1	PMID: 33097837
CLL	Hyperproliferation of B cells	ETS domain-containing protein Elk-3 (ETS-related protein ERP) (ETS-related protein NET) (Serum response factor accessory protein 2, SAP-2, SRF accessory protein 2)	ELK3	P41970	1	PMID: 33097837
CLL	Hyperproliferation of B cells	ETS domain-containing protein Elk-4 (Serum response factor accessory protein 1, SAP-1, SRF accessory protein 1)	ELK4	P28324	1	PMID: 33097837
CLL	Hyperproliferation of B cells	Hypoxia-inducible factor 1-alpha, HIF-1-alpha, HIF1-alpha	HIF1A	Q16665	1	PMID: 33097837
CLL	Hyperproliferation of B cells	CREB1 protein	CREB1	Q53X93	1	PMID: 33097837
CLL	Hyperproliferation of B cells	Cyclic AMP-dependent transcription factor ATF-2, cAMP-dependent transcription factor ATF-2	ATF2	P15336	1	PMID: 33097837
CLL	Hyperproliferation of B cells	Cyclic AMP-responsive element-binding protein 3, CREB-3, cAMP-responsive element-binding protein 3	CREB3	O43889	1	PMID: 33097837
CLL	Hyperproliferation of B cells	Cyclic AMP-responsive element-binding protein 3-like protein 4, cAMP-responsive element-binding protein 3-like protein 4	CREB3L4	Q8TEY5	1	PMID: 33097837
CLL	Hyperproliferation of B cells	Cyclic AMP-responsive element-binding protein 5, CREB-5, cAMP-responsive element-binding protein 5	CREB5	Q02930	1	PMID: 33097837
CLL	Hyperproliferation of B cells	Mitogen-activated protein kinase 3, MAP kinase 3, MAPK 3, EC 2.7.11.24	MAPK3	P27361	1	PMID: 33097837
CLL	Hyperproliferation of B cells	Mitogen-activated protein kinase 1, MAP kinase 1, MAPK 1, EC 2.7.11.24	MAPK1	P28482	1	PMID: 33097837
CLL	Hyperproliferation of B cells	RAC-alpha serine/threonine-protein kinase, EC 2.7.11.1 (Protein kinase B, PKB) (Protein kinase B alpha, PKB alpha) (Proto-oncogene c-Akt) (RAC-PK-alpha)	AKT1	P31749	1	PMID: 24825182
CLL	Hyperproliferation of B cells	RAC-beta serine/threonine-protein kinase, EC 2.7.11.1 (Protein kinase Akt-2) (Protein kinase B beta, PKB beta) (RAC-PK-beta)	AKT2	P31751	1	PMID: 24825182
CLL	Hyperproliferation of B cells	RAC-gamma serine/threonine-protein kinase, EC 2.7.11.1	AKT3	Q9Y243	1	PMID: 24825182
CLL	Hyperproliferation of B cells	Frizzled-3, Fz-3, hFz3	FZD3	Q9NPG1	1	PMID: 29902450
CLL	Hyperproliferation of B cells	Catenin beta-1 // Beta-catenin	CTNNB1	P35222	1	PMID: 29902450
CLL	Hyperproliferation of B cells	Cyclin-dependent kinase inhibitor 1	CDKN1A	P38936	-1	PMID: 24990888
CLL	Hyperproliferation of B cells	Protein cereblon	CRBN	Q96SW2	-1	PMID: 24990888
CLL	Hyperproliferation of B cells	Tumor necrosis factor receptor superfamily member 5 (B-cell surface antigen CD40) (Bp50) (CD40L receptor) (CDw40) (CD antigen CD40)	CD40	P25942	1	PMID: 24014238
CLL	Hyperproliferation of B cells	Interleukin-21, IL-21 (Za11)	IL21	Q9HBE4	1	PMID: 24014238
CLL	Hyperproliferation of B cells	Peroxisome proliferator-activated receptor alpha, PPAR-alpha	PPARA	Q07869	1	PMID: 26070013
CLL	Hyperproliferation of B cells	Phosphatidylinositol 4,5-bisphosphate 3-kinase catalytic subunit gamma isoform	PIK3CG	P48736	1	PMID: 24825182
CLL	Hyperproliferation of B cells	Phosphatidylinositol 3-kinase catalytic subunit type 3, PI3-kinase type 3, PI3K type 3, PtdIns-3-kinase type 3, EC 2.7.1.137	PIK3C3	Q8NEB9	1	PMID: 24825182
CLL	Hyperproliferation of B cells	Phosphatidylinositol 4,5-bisphosphate 3-kinase catalytic subunit alpha isoform, PI3-kinase subunit alpha, PI3K-alpha, PI3Kalpha, PtdIns-3-kinase subunit alpha, EC 2.7.1.137, EC 2.7.1.153	PIK3CA	P42336	1	PMID: 24825182
CLL	Hyperproliferation of B cells	Phosphatidylinositol 4,5-bisphosphate 3-kinase catalytic subunit delta isoform, PI3-kinase subunit delta, PI3K-delta, PI3Kdelta, PtdIns-3-kinase subunit delta, EC 2.7.1.137, EC 2.7.1.153	PIK3CD	O00329	1	PMID: 24825182
CLL	Hyperproliferation of B cells	Phosphatidylinositol 4,5-bisphosphate 3-kinase catalytic subunit beta isoform, PI3-kinase subunit beta, PI3K-beta, PI3Kbeta, PtdIns-3-kinase subunit beta, EC 2.7.1.153	PIK3CB	P42338	1	PMID: 24825182
CLL	Hyperproliferation of B cells	Interferon regulatory factor 4, IRF-4	IRF4	Q15306	9	PMID: 34431535
CLL	Hyperproliferation of B cells	B-cell antigen receptor complex-associated protein alpha chain	CD79A	P11912	1	PMID: 30814061
CLL	Hyperproliferation of B cells	B-cell antigen receptor complex-associated protein beta chain	CD79B	P40259	1	PMID: 30814061
CLL	Hyperproliferation of B cells	Single-stranded DNA cytosine deaminase, EC 3.5.4.38 (Activation-induced cytidine deaminase, AID) (Cytidine aminohydrolase)	AICDA	Q9GZX7	1	PMID: 30814061
CLL	CLL microenvironment	RAC-alpha serine/threonine-protein kinase	AKT1	P31749	1	[1] PMID: 33081245
CLL	CLL microenvironment	RAC-beta serine/threonine-protein kinase	AKT2	P31751	1	[1] PMID: 33081245
CLL	CLL microenvironment	RAC-gamma serine/threonine-protein kinase	AKT3	Q9Y243	1	[1] PMID: 33081245
CLL	CLL microenvironment	Bcl-2-related protein A1	BCL2A1	Q16548	1	[1] PMID: 24800836
CLL	CLL microenvironment	B-cell antigen receptor complex-associated protein alpha chain	CD79A	P11912	1	[1] PMID: 33148933
CLL	CLL microenvironment	B-cell antigen receptor complex-associated protein beta chain	CD79B	P40259	1	[1] PMID: 33148933
CLL	CLL microenvironment	C-C chemokine receptor-like 2	CCRL2	O00421	1	[1] PMID: 33841445
CLL	CLL microenvironment	CD27 antigen	CD27	P26842	1	[1] PMID: 32155826
CLL	CLL microenvironment	CD44 antigen	CD44	P16070	1	[1] PMID: 25941526
CLL	CLL microenvironment	T-lymphocyte activation antigen CD80	CD80	P33681	-1	[1] PMID: 32155826
CLL	CLL microenvironment	CD83 antigen	CD83	Q01151	-1	[1] PMID: 32155826
CLL	CLL microenvironment	Chemokine-like receptor 1	CMKLR1	Q99788	1	[1] PMID: 33841445
CLL	CLL microenvironment	Frizzled-7	FZD7	O75084	1	[1] PMID: 23338609
CLL	CLL microenvironment	Interferon gamma	IFNG	P01579	1	[1] PMID: 24624038
CLL	CLL microenvironment	Insulin-like growth factor I	IGF1	P05019	1	[1] PMID: 30542344
CLL	CLL microenvironment	Insulin-like growth factor 1 receptor	IGF1R	P08069	1	[1] PMID: 26889681
CLL	CLL microenvironment	Interleukin-13	IL13	P35225	1	[1] PMID: 30542344
CLL	CLL microenvironment	NKG2-D type II integral membrane protein	KLRK1	P26718	-1	[1] PMID: 32155826
CLL	CLL microenvironment	Lymphotoxin-beta	LTB	Q06643	1	[1] PMID: 33841445
CLL	CLL microenvironment	Mitogen-activated protein kinase 1	MAPK1	P28482	1	[1] PMID: 25563586
CLL	CLL microenvironment	Mitogen-activated protein kinase 3	MAPK3	P27361	1	[1] PMID: 25563586
CLL	CLL microenvironment	Matrix metalloproteinase-2	MMP2	P08253	1	[1] PMID: 33841445
CLL	CLL microenvironment	Nicotinamide phosphoribosyltransferase	NAMPT	P43490	1	[1] PMID: 32155826
CLL	CLL microenvironment	NF-kappa-B inhibitor beta	NFKBIB	Q15653	1	[1] PMID: 24800836
CLL	CLL microenvironment	Neurogenic locus notch homolog protein 2	NOTCH2	Q04721	1	[1] PMID: 30242258
CLL	CLL microenvironment	Serine/threonine-protein kinase PAK 1	PAK1	Q13153	1	[1] PMID: 33841445
CLL	CLL microenvironment	Prickle-like protein 1	PRICKLE1	Q96MT3	1	[1] PMID: 23338609
CLL	CLL microenvironment	Transcription factor p65	RELA	Q04206	1	[1] PMID: 20148715 [2] PMID: 24042463
CLL	CLL microenvironment	Transcription factor RelB	RELB	Q01201	1	[1] PMID: 24042463
CLL	CLL microenvironment	Tyrosine-protein kinase transmembrane receptor ROR1	ROR1	Q01973	1	[1] PMID: 26050196
CLL	CLL microenvironment	Suppressor of cytokine signaling 5	SOCS5	O75159	1	[1] PMID: 32155826
CLL	CLL microenvironment	Signal transducer and activator of transcription 6	STAT6	P42226	-1	[1] PMID: 32155826
CLL	CLL microenvironment	Toll-like receptor 10	TLR10	Q9BXR5	1	[1] PMID: 26889681
CLL	CLL microenvironment	Cdc42-interacting protein 4	TRIP10	Q15642	1	[1] PMID: 33841445
CLL	CLL microenvironment	Vascular endothelial growth factor receptor 1	FLT1	P17948	1	[1] PMID: 17022736
CLL	CLL microenvironment	Vascular endothelial growth factor receptor 2	FLT4	P35916	1	[1] PMID: 17022736
CLL	CLL microenvironment	Interleukin-12 subunit alpha	IL12A	P29459	1	[1] PMID: 21911837
CLL	CLL microenvironment	Interleukin-12 subunit beta	IL12B	P29460	1	[1] PMID: 21911837
CLL	CLL microenvironment	Complement C2	C2	P06681	-1	[1] PMID: 24787488 [2] PMID: 32150580
CLL	CLL microenvironment	Complement component C7	C7	P10643	-1	[1] PMID: 32150580
CLL	CLL microenvironment	Interleukin-17 receptor C	IL17RC	Q8NAC3	-1	[1] PMID: 25651714
CLL	CLL microenvironment	Interleukin-33	IL33	O95760	-1	[1] PMID: 31652497
CLL	CLL microenvironment	Myeloid differentiation primary response protein MyD88	MYD88	Q99836	-1	[1] PMID: 19050243 [2] PMID: 22150006 [3] PMID: 23419703
CLL	CLL microenvironment	Sentrin-specific protease 2	SENP2	Q9HC62	-1	[1] PMID: 30431078
CLL	CLL microenvironment	Toll/interleukin-1 receptor domain-containing adapter protein	TIRAP	P58753	-1	[1] PMID: 23419703
CLL	CLL microenvironment	Toll-like receptor 5	TLR5	O60602	-1	[1] PMID: 21750087
CLL	CLL microenvironment	Interleukin-1 receptor-associated kinase 1	IRAK1	P51617	1	[1] PMID: 26889681 [2] PMID: 34202439
CLL	CLL microenvironment	Scavenger receptor cysteine-rich type 1 protein M130	CD163	Q86VB7	1	[1] PMID: 25747973
CLL	CLL microenvironment	Platelet glycoprotein 4	CD36	P16671	1	[1] PMID: 29765537
CLL	CLL microenvironment	Tyrosine-protein kinase ITK/TS	ITK	Q08881	1	[1] PMID: 23886836
CLL	CLL microenvironment	Nuclear factor NF-kappa-B p105 subunit	NFKB1	P19838	1	[1] PMID: 27491692
CLL	CLL microenvironment	NF-kappa-B inhibitor epsilon	NFKBIE	O00221	1	[1] PMID: 22675518
CLL	CLL microenvironment	Nucleotide-binding oligomerization domain-containing protein 1	NOD1	Q9Y239	1	[1] PMID: 22973499
CLL	CLL microenvironment	TNF receptor-associated factor 1	TRAF1	Q13077	1	[1] PMID: 21524353
CLL	CLL microenvironment	L-selectin	SELL	P14151	9	[1] PMID: 19654311 [2] PMID: 26162407
CLL	CLL microenvironment	Vimentin	VIM	P08670	9	[1] PMID: 20620968 [2] PMID: 21209908
CLL	CLL microenvironment	Actin, cytoplasmic 1	ACTB	P60709	-1	[1] PMID: 19278964
CLL	CLL microenvironment	Actin, cytoplasmic 2	ACTG1	P63261	-1	[1] PMID: 19278964
CLL	CLL microenvironment	Adiponectin	ADIPOQ	Q15848	-1	[1] PMID: 19960063 [2] PMID: 20454844 [3] PMID: 18818986
CLL	CLL microenvironment	Angiogenin	ANG	P03950	1	[1] PMID: 16832815
CLL	CLL microenvironment	Angiopoietin-2	ANGPT2	O15123	1	[1] PMID: 20671131 [2] PMID: 17928052 [3] PMID: 20382847
CLL	CLL microenvironment	Polycomb complex protein BMI-1	BMI1	P35226	1	[1] Blood 2007, 110:735-742
CLL	CLL microenvironment	C-C motif chemokine 17	CCL17	Q92583	1	[1] PMID: 20883788 [2] PMID: 21709686 [3] PMID: 20883788
CLL	CLL microenvironment	C-C motif chemokine 19	CCL19	Q99731	1	[1] PMID: 20883788 [2] PMID: 20687794 [3] PMID: 17082584
CLL	CLL microenvironment	C-C motif chemokine 2	CCL2	P13500	1	[1] PMID: 22397722 [2] PMID: 19074885 [3] PMID: 20981323
CLL	CLL microenvironment	C-C motif chemokine 21	CCL21	O00585	1	[1] PMID: 20883788 [2] PMID: 20687794 [3] PMID: 17082584
CLL	CLL microenvironment	C-C motif chemokine 22	CCL22	O00626	1	[1] PMID: 20883788
CLL	CLL microenvironment	C-C motif chemokine 3	CCL3	P10147	1	[1] PMID: 20883788
CLL	CLL microenvironment	C-C motif chemokine 4	CCL4	P13236	1	[1] PMID: 20883788
CLL	CLL microenvironment	C-C chemokine receptor type 1	CCR1	P32246	1	[1] PMID: 19383907 [2] PMID: 20883788
CLL	CLL microenvironment	C-C chemokine receptor type 4	CCR4	P51679	1	[1] PMID: 20883788 [2] PMID: 21443542
CLL	CLL microenvironment	C-C chemokine receptor type 5	CCR5	P51681	1	[1] PMID: 19383907 [2] PMID: 20883788
CLL	CLL microenvironment	C-C chemokine receptor type 7	CCR7	P32248	1	[1] PMID: 21347514 [2] PMID: 20883788
CLL	CLL microenvironment	ADP-ribosyl cyclase 1	CD38	P28907	1	[1] PMID: 20620968 [2] PMID: 22289918 [3] PMID: 21765022
CLL	CLL microenvironment	Tumor necrosis factor receptor superfamily member 5	CD40	P25942	1	[1] PMID: 20687794 [2] PMID: 22160019 [3] PMID: 22593611 [4] PMID: 22475052
CLL	CLL microenvironment	CD40 ligand // CD154	CD40LG	P29965	1	[1] PMID: 20687794 [2] PMID: 22160019 [3] PMID: 22593611 [4] PMID: 22475052
CLL	CLL microenvironment	HLA class II histocompatibility antigen gamma chain	CD74	P04233	1	[1] PMID: 20357260 [2] PMID: 21417823
CLL	CLL microenvironment	Collagen alpha-1(XVIII) chain // Endostatin	COL18A1	P39060	-1	[1] PMID: 17654059
CLL	CLL microenvironment	Fractalkine	CX3CL1	P78423	1	[1] PMID: 21546901 [2] PMID: 22457367
CLL	CLL microenvironment	CX3C chemokine receptor 1	CX3CR1	P49238	1	[1] PMID: 21546901 [2] PMID: 22457367
CLL	CLL microenvironment	Stromal cell-derived factor 1	CXCL12	P48061	1	[1] PMID: 20687794 [2] PMID: 22160019 [3] PMID: 19934331 [4] PMID: 20883788
CLL	CLL microenvironment	C-X-C motif chemokine 13	CXCL13	O43927	1	[1] PMID: 20883788
CLL	CLL microenvironment	C-X-C motif chemokine 2	CXCL2	P19875	1	[1] PMID: 22397722 [2] PMID: 19074885
CLL	CLL microenvironment	Interleukin-8	CXCL8	P10145	1	[1] PMID: 16270354
CLL	CLL microenvironment	C-X-C motif chemokine 9	CXCL9	Q07325	1	[1] PMID: 20981323
CLL	CLL microenvironment	C-X-C chemokine receptor type 3	CXCR3	P49682	1	[1] PMID: 20687794
CLL	CLL microenvironment	C-X-C chemokine receptor type 4	CXCR4	P61073	1	[1] PMID: 22160019 [2] PMID: 20687794
CLL	CLL microenvironment	C-X-C chemokine receptor type 5	CXCR5	P32302	1	[1] PMID: 20883788
CLL	CLL microenvironment	Dickkopf-related protein 1	DKK1	O94907	-1	[1] PMID: 20618428
CLL	CLL microenvironment	Dickkopf-related protein 2	DKK2	Q9UBU2	-1	[1] PMID: 22672427
CLL	CLL microenvironment	Dickkopf-related protein 3	DKK3	Q9UBP4	-1	[1] PMID: 22672427
CLL	CLL microenvironment	Fibroblast growth factor-2	FGF2	P09038	1	[1] PMID: 19960063 [2] PMID: 17241660
CLL	CLL microenvironment	Fibronectin	FN1	P02751	1	[1] PMID: 20501831
CLL	CLL microenvironment	Frizzled-3	FZD3	Q9NPG1	1	[1] PMID: 22446006
CLL	CLL microenvironment	Zinc finger protein GLI1	GLI1	P08151	1	[1] Blood 2007, 110:735-742
CLL	CLL microenvironment	Zinc finger protein GLI2	GLI2	P10070	1	[1] Mol Cancer Res 2008;6(12):1928–36
CLL	CLL microenvironment	Hematopoietic lineage cell-specific protein	HCLS1	P14317	1	[1] PMID: 17508001 [2] PMID: 22333038 [3] PMID: 20530793
CLL	CLL microenvironment	Hepatocyte growth factor	HGF	P14210	1	[1] PMID: 20809501
CLL	CLL microenvironment	Hypoxia-inducible factor 1-alpha	HIF1A	Q16665	1	[1] PMID: 18423023 [2] PMID: 21401803 [3] PMID: 20018914
CLL	CLL microenvironment	Intercellular adhesion molecule 1	ICAM1	P05362	1	[1] PMID: 20687794
CLL	CLL microenvironment	Interleukin-10	IL10	P22301	1	[1] PMID: 19956173 [2] PMID: 21242190
CLL	CLL microenvironment	Interleukin-1	IL1B	P01584	1	[1] PMID: 18271063
CLL	CLL microenvironment	Interleukin-2	IL2	P60568	1	[1] PMID: 16517754 [2] PMID: 22623161 [3] PMID: 20544350 [4]PMID: 19582829
CLL	CLL microenvironment	Interleukin-21	IL21	Q9HBE4	-1	[1] PMID: 17447063
CLL	CLL microenvironment	Interleukin-4	IL4	P05112	1	[1] PMID: 20687794 [2] PMID: 21768328 [3] PMID: 20716767
CLL	CLL microenvironment	Interleukin-6	IL6	P05231	1	[1] PMID: 22475215 [2] PMID: 21465189 [3] PMID: 21242190
CLL	CLL microenvironment	Integrin alpha-4 // VLA-4 // CD49d	ITGA4	P13612	1	[1] PMID: 21876768 [2] PMID: 20687794 [3] PMID: 22160019
CLL	CLL microenvironment	Integrin alpha-L	ITGAL	P20701	-1	[1] PMID: 20687794 [2] PMID: 19293181 [3] PMID: 19934331
CLL	CLL microenvironment	Integrin beta-1 // VLA-4 // CD29	ITGB1	P05556	1	[1] PMID: 21876768 [2] PMID: 21093051 [3] PMID: 20687794 [4] PMID: 22160019
CLL	CLL microenvironment	Integrin beta-2	ITGB2	P05107	-1	[1] PMID: 20687794 [2] PMID: 19293181
CLL	CLL microenvironment	Vascular endothelial growth factor receptor 2	KDR	P35968	9	[1] PMID: 19965686
CLL	CLL microenvironment	Lymphoid enhancer-binding factor 1	LEF1	Q9UJU2	1	[1] PMID: 22446006
CLL	CLL microenvironment	Leptin	LEP	P41159	1	[1] PMID: 20454844 [2] PMID: 20643953 [3] PMID: 17080020
CLL	CLL microenvironment	Hepatocyte growth factor receptor	MET	P08581	1	[1] PMID: 20809501
CLL	CLL microenvironment	Matrix metalloproteinase-9	MMP9	P14780	1	[1] PMID: 21569005 [2] PMID: 20159608 [3] PMID: 19965686
CLL	CLL microenvironment	Platelet-derived growth factor subunit A	PDGFA	P04085	1	[1] PMID: 20606160 [2] PMID: 16227675
CLL	CLL microenvironment	Platelet-derived growth factor subunit B	PDGFB	P01127	1	[1] PMID: 20606160 [2] PMID: 16227675
CLL	CLL microenvironment	Platelet-derived growth factor receptor alpha	PDGFRA	P16234	1	[1] PMID: 20606160 [2] PMID: 16227675
CLL	CLL microenvironment	Platelet endothelial cell adhesion molecule	PECAM1	P16284	1	[1] PMID: 19956559 [2] PMID: 16621959
CLL	CLL microenvironment	Phospholipase D1	PLD1	Q13393	1	[1] PMID: 19934331
CLL	CLL microenvironment	Plexin-B1	PLXNB1	O43157	1	[1] PMID: 22446006
CLL	CLL microenvironment	Protein patched homolog 1	PTCH1	Q13635	1	[1] Blood 2007, 110:735-742
CLL	CLL microenvironment	Pre T-cell antigen receptor alpha	PTCRA	Q6ISU1	-1	[1] PMID: 20620968 [2] PMID: 21078912 [3] PMID: 17984179
CLL	CLL microenvironment	Ras-related C3 botulinum toxin substrate 1	RAC1	P63000	-1	[1] PMID: 19934331 [2] PMID: 20687794 [3] PMID: 21940819 [4] PMID: 21474673
CLL	CLL microenvironment	Transforming protein RhoA	RHOA	P61586	1	[1] PMID: 22474251 [2] PMID: 20488224 [3] PMID: 19934331
CLL	CLL microenvironment	Rho-related GTP-binding protein RhoH	RHOH	Q15669	1	[1] PMID: 22474251 [2] PMID: 20687794
CLL	CLL microenvironment	Syndecan-1	SDC1	P18827	1	[1] PMID: 18470728
CLL	CLL microenvironment	Semaphorin-4D	SEMA4D	Q92854	1	[1] PMID: 22446006
CLL	CLL microenvironment	Secreted frizzled-related protein 1	SFRP1	Q8N474	-1	[1] PMID: 16423993;[1] PMID: 22672427
CLL	CLL microenvironment	Secreted frizzled-related protein 2	SFRP2	Q96HF1	-1	[1] Epigenomics. 2009 October; 1(1): 39–61.
CLL	CLL microenvironment	Suppressor of fused homolog	SUFU	Q9UMX1	1	[1] Mol Cancer Res 2008;6(12):1928–36
CLL	CLL microenvironment	Transforming growth factor beta-1	TGFB1	P01137	1	[1] PMID: 15927846
CLL	CLL microenvironment	Transforming growth factor beta-2	TGFB2	P61812	1	[1] PMID: 16785782
CLL	CLL microenvironment	Thrombospondin-1	THBS1	P07996	-1	[1] PMID: 19604237 [2] PMID: 18423023
CLL	CLL microenvironment	Tyrosine-protein kinase receptor Tie-1	TIE1	P35590	1	[1] PMID: 16832815
CLL	CLL microenvironment	Toll-like receptor 1	TLR1	Q15399	1	[1] PMID: 19036098 [2] PMID: 19685493 [3] PMID: 19036098
CLL	CLL microenvironment	Toll-like receptor 2	TLR2	O60603	1	[1] PMID: 22521894 [2] PMID: 19685493 [3] PMID: 19036098
CLL	CLL microenvironment	Toll-like receptor 6	TLR6	Q9Y2C9	1	[1] PMID: 19685493 [2] PMID: 19036098
CLL	CLL microenvironment	Toll-like receptor 7	TLR7	Q9NYK1	1	[1] PMID: 19685493
CLL	CLL microenvironment	Toll-like receptor 9	TLR9	Q9NR96	1	[1] PMID: 20339095 [2] PMID: 19685493 [3] PMID: 18474259 [4] PMID: 19050243
CLL	CLL microenvironment	Tumor necrosis factor	TNF	P01375	1	[1] PMID: 21242190 [2] PMID: 22144129 [3] PMID: 21487463
CLL	CLL microenvironment	Tumor necrosis factor ligand superfamily member 11	TNFRSF11A	Q9Y6Q6	1	[1] PMID: 16270354
CLL	CLL microenvironment	Tumor necrosis factor receptor superfamily member 13B	TNFRSF13B	O14836	1	[1] PMID: 22160019 [2] PMID: 15860672
CLL	CLL microenvironment	Tumor necrosis factor receptor superfamily member 13C	TNFRSF13C	Q96RJ3	1	[1] PMID: 22160019 [2] PMID: 20956327 [3] PMID: 19395025
CLL	CLL microenvironment	Tumor necrosis factor receptor superfamily member 17	TNFRSF17	Q02223	1	[1] PMID: 22160019 [2] PMID: 15860672
CLL	CLL microenvironment	Tumor necrosis factor ligand superfamily member 10	TNFSF10	P50591	-1	[1] PMID: 19547714 [2] PMID: 18160669 [3] PMID: 16699949 [4] PMID: 15887227
CLL	CLL microenvironment	Tumor necrosis factor receptor superfamily member 11A	TNFSF11	O14788	1	[1] PMID: 16270354
CLL	CLL microenvironment	Tumor necrosis factor ligand superfamily member 13	TNFSF13	O75888	1	[1] PMID: 22160019 [2] PMID: 21543761 [3] PMID: 21595749 [4] PMID: 15860672
CLL	CLL microenvironment	Tumor necrosis factor ligand superfamily member 13B	TNFSF13B	Q9Y275	1	[1] PMID: 22160019 [2] PMID: 20956327 [3] PMID: 19395025 [4] PMID: 15860672
CLL	CLL microenvironment	Tumor protein 63	TP63	Q9H3D4	1	[1] PMID: 20357260 [2] PMID: 21417823
CLL	CLL microenvironment	TNF receptor-associated factor 2	TRAF2	Q12933	1	[1] PMID: 20863894 [2] PMID: 21524353
CLL	CLL microenvironment	T-cell receptor beta chain V region CTL-L17	TRBV7-9	P04435	-1	[1] PMID: 20620968 [2] PMID: 21078912 [3] PMID: 17984179
CLL	CLL microenvironment	Vascular cell adhesion protein 1	VCAM1	P19320	1	[1] PMID: 22160019
CLL	CLL microenvironment	Vascular endothelial growth factor A	VEGFA	P15692	1	[1] PMID: 19616847 [2] PMID: 18423023 [3] PMID: 21519633 [4] PMID: 21054149
CLL	CLL microenvironment	Wiskott-Aldrich syndrome protein	WAS	P42768	-1	[1] PMID: 20687794 [2] PMID: 18223168
CLL	CLL microenvironment	Wnt inhibitory factor 1	WIF1	Q9Y5W5	-1	[1] PMID: 18765431 [2] PMID: 18765431
CLL	CLL microenvironment	Protein Wnt-10a	WNT10A	Q9GZT5	1	[1] PMID: 20473358
CLL	CLL microenvironment	Protein Wnt-16	WNT16	Q9UBV4	1	[1] PMID: 22446006
CLL	CLL microenvironment	Proto-oncogene Wnt-3	WNT3	P56703	1	[1] Leukemia (2003) 17, 2385–2391
CLL	CLL microenvironment	Protein Wnt-5b	WNT5B	Q9H1J7	1	[1] PMID: 20473358
CLL	CLL microenvironment	Protein Wnt-6	WNT6	Q9Y6F9	1	[1] PMID: 20473358
CLL	CLL microenvironment	Protein Wnt-9a	WNT9A	O14904	1	[1] PMID: 22446006
CLL	CLL microenvironment	Tyrosine-protein kinase ZAP-70	ZAP70	P43403	1	[1] PMID: 20687794 [2] PMID: 18358929 [3] PMID: 22151263
AF: atrial fibrillation
CLL: chronic lymphocytic leukemia

## Sheet: Table S5
Supplementary Table 5. Proteins indirectly modulated by BTKi according to the literature, PAC and PIB. Their modulation (predicted protein activity [-1,1]) in the BTKi-induced cardiovascular events models is also shown
Protein information			Literature information			AF models information				Hypertension models information
UniProtKB ID	Protein name	Gene name	Ibrutinib effect	Acalabrutinib effect	Refs	Ibrutinib E&EA	Acalabrutinib E&EA	Ibrutinib SRAF	Acalabrutinib SRAF	Ibrutinib INF	Acalabrutinib INF	Ibrutinib OS&ED	Acalabrutinib OS&ED
P31749	RAC-alpha serine/threonine-protein kinase	AKT1	↓	↓	PMID: 27669440	-1	-0.9	-1	-0.9	-1	-1	-	-
P31751	RAC-beta serine/threonine-protein kinase	AKT2	↓	↓	PMID: 27669440	-1	-0.9	-1	-0.9	-1	-1	-1	-1
Q9Y243	RAC-gamma serine/threonine-protein kinase	AKT3	↓	↓	PMID: 27669440	-1	-1	-1	-1	-1	-1	-	-
P42081	T-lymphocyte activation antigen CD86	CD86	↓	↓	PMID: 31790561, PMID: 18835245	-	-	-0.7	-0.5	-0.2	-	-	-
Q07108	Early activation antigen CD69	CD69	↓	↓	PMID: 24829205, PMID: 31196847, PMID: 18835245	-	-	-	-	-	-	-	-
P16410	Cytotoxic T-lymphocyte protein 4	CTLA4	↓	↓	PMID: 30785921, PMID: 26641137	0.7	-	-	-	-	-	-	-
Q15116	Programmed cell death protein 1, Protein PD-1	PDCD1 / PD1	↓	↓	PMID: 30785921, PMID: 26641137	-	-	-	-	-	-	-	-
Q16873	Leukotriene C4 synthase	LTC4	↓	↓	PMID: 26641137	-	-	-	-	-	-	-	-
P05112	Interleukin-4	IL4	↓	↓	PMID: 26641137	-	-	-	-	-	-	-	-
P08962	CD63 antigen	CD63	↑	↑	PMID: 26641137	-	-	-	-	-	-	-	-
Q04900	Sialomucin core protein 24, MUC-24	CD164	↑	↑	PMID: 26641137	-	-	-	-	-	-	-	-
P11279	Lysosome-associated membrane glycoprotein 1	LAMP1	↑	↑	PMID: 26641137	-	-	-	-	-	-	-	-
P16109	P-selectin	P-selectin	↓	↓	PMID: 26641137	-	-	-	-	0.2	0.2	-	-
-		CD203c	↑	↑	PMID: 26641137	-	-	-	-	-	-	-	-
O95644	Nuclear factor of activated T-cells, cytoplasmic 1	NFAT		↓	PMID: 27669440, PMID: 32515008	-	-	-	-	-	-	-	-
P19838	Nuclear factor NF-kappa-B p105 subunit	NFKB1		↓	PMID: 27669440, PMID: 32515008	-	0	-1	-1	-	-0.9	-	-1
P13500	C-C motif chemokine 2 (HC11) (Monocyte chemoattractant protein 1)	MCP-1		↓	PMID: 26641137	-	-	-	-	-	-0.9	-	-
P05231	Interleukin-6	IL6		↓	PMID: 26641137	-	-	-	-	-	0.8	-	-
P11274	Breakpoint cluster region protein	BCR	↓		PMID: 18835245	-	-	-	-	-	-	-	-
P19838; Q00653	[5]Nuclear factor NF-kappa-B	NFKB	↓		PMID: 18835245	-	-	-	-	-1	-	-1	-
P22301	Interleukin-10, IL-10	IL10	↓, ↑		PMID: 26641137	-	-	-0.9	-	-1	-	-	-
Q16552	Interleukin-17A	IL17A	↓		PMID: 26641137	-	-	-	-	-	-	-	-
Q9HBE4	Interleukin-21	IL21	↓		PMID: 26641137	-	-	-	-	-	-	-	-
Q9NPF7	Interleukin-23	IL23	↓		PMID: 26641137	-	-	-	-	-	-	-	-
P48023	Tumor necrosis factor ligand superfamily member 6	FASL (FASLG)	↓		PMID: 26641137	-	-	-	-	-	-	-	-
P48061	Stromal cell-derived factor 1, SDF-1, hSDF-1	CXCL12	↓		PMID: 26641137	-	-	-1	-	-	-	-	-
O43927	C-X-C motif chemokine 13	CXCL13	↓		PMID: 26641137	-	-	-	-	-	-	-	-
Q99731	C-C motif chemokine 19	CCL19	↓		PMID: 26641137	-	-	-	-	-	-	-	-
P15692	Vascular endothelial growth factor	VEGF	↓		PMID: 26641137	-	-	-0.8	-	-	-	-1	-
P01375	TNFa	TNFa	↓		PMID: 26641137	-	-	-	-	0.3	-	-1	-
P29466	Caspase-1	Caspase-1	↓		PMID: 26641137	-	-	-	-	-0.5	-	-	-
P01584	Interleukin-1 beta,	IL-1B	↓		PMID: 26641137	-	-	-	-	0.8	-	-	-
P33681	T-lymphocyte activation antigen CD80	CD80	↑		PMID: 26641137	0.6	-	-	-	0.2	-	-	-
Q05397	Focal adhesion kinase 1	PTK2	↓		PMID: 26641137	-1	-	-1	-	-1	-	-1	-
Q14289	Protein-tyrosine kinase 2-beta	PTK2B	↓		PMID: 26641137	-1	-	-1	-	-0.7	-	-1	-
Q9Y490	Talin-1	TALIN1	↓		PMID: 26641137	-0.7	-	-	-	-	-	-0.9	-
P13224	Platelet glycoprotein Ib beta chain	GPIb-IX	↓		PMID: 26641137	-	-	-	-		-	-	-
P08514	Integrin alpha-IIb (GPalpha IIb, GPIIb)	ITGA2B (GPIIb/IIIa)	↓		PMID: 26641137	-	-	-	-	-	-	-0.6	-
P05106	Integrin beta-3 (Platelet membrane glycoprotein IIIa, GPIIIa)	ITGB3 (GPIIIa)	↓		PMID: 26641137	-1	-	-	-	-	-	-1	-
P45983	Mitogen-activated protein kinase 8	Jnk1	↓		PMID: 31196847	-	-	-	-	-1	-	-1	-
P45984	Mitogen-activated protein kinase 9	Jnk2	↓		PMID: 31196847	-	-	-	-	-1	-	-1	-
P53779	Mitogen-activated protein kinase 10	Jnk3	↓		PMID: 31196847	-	-	-	-	-1	-	-1	-
P19174	1-phosphatidylinositol 4,5-bisphosphate phosphodiesterase gamma-1	PLC-γ2 / PLCG1	↓		PMID: 24829205, PMID: 34199099	-1	-	-1	-	-1	-	-1	-
P16885	1-phosphatidylinositol 4,5-bisphosphate phosphodiesterase gamma-2	PLC-γ1 / PLCG2	↓		PMID: 24829205, PMID: 34199099	-1	-	-1	-	-1	-	-1	-
P10147	C-C motif chemokine 3	CCL3	↓		PMID: 34199099, PMID: 31582362	-	-	-	-	-	-	-	-
P13236	C-C motif chemokine 4	CCL4	↓		PMID: 34199099, PMID: 31582362	-	-	-	-	-	-	-	-
P46013	Proliferation marker protein Ki-67	Ki67	↓		PMID: 18835245, PMID: 25498454	-	-	-	-	-	-	-	-
P27361	Mitogen-activated protein kinase 3	ERK1 / MAPK3	↓		PMID: 24829205	-1	-	-0.8	-	-1	-	-1	-
P28482	Mitogen-activated protein kinase 1	ERK2 / MAPK1	↓		PMID: 24829205	-1	-	-0.9	-	-1	-	-1	-
Q07820	Induced myeloid leukemia cell differentiation protein Mcl-1	MCL-1	↓		PMID: 33412279	-	-	-	-	-	-	-	-
Q92934	Bcl2-associated agonist of cell death	BCL-XL / BAD	↓		PMID: 33412279	-	-	-	-	-	-	-	-
P05089	Arginase-1	ARG1	↓		PMID: 26641137	-	-	-	-	-	-	-	-
P35228	Nitric oxide synthase, inducible	NOS2	↓		PMID: 26641137	-	-	-	-	-	-	-	-
P14902	Indoleamine 2,3-dioxygenase 1	IDO1	↓		PMID: 26641137	-	-	-	-	-	-	-	-
P01137	Transforming growth factor beta-1	TGFB	↓		PMID: 26641137	-	-	-	-	-	-	-1	-
P78536	Disintegrin and metalloproteinase domain-containing protein 17	ADAM17	↑		PMID: 19679877	-	-	-	-	-	-	-	-
P61073	C-X-C chemokine receptor type 4	CXCR4	↓		PMID: 25395105	-	-	-	-	-1	-	-	-
AF: atrial fibrillation
E&EA: atrial fibrosis initiation electrophysiology and ectopic/triggered activity
INF: inflammation
OS&ED: oxidative stress and endothelial dysfunction
SRAF: structural remodeling & atrial fibrosis

## Sheet: Table S6
Supplementary Table 6. Cotreatment evaluation in CLL patients regarding possible drug-to-drug interactions between BTKi and comorbid disease therapies
Type of drug	Active ingredient		AF_Electrophysiology and Ectopic/Triggered Activity		AF_Structural Remodelling & Atrial Fibrosis		Hypertension_Inflammation related to hypertension		Hypertension_Oxidative Stress and Endothelial Dysfunction
			Diff Effect	pValue Diff Drug + CoTr vs Drug between model solution	Diff Effect	pValue Diff Drug + CoTr vs Drug between model solution	Diff Effect	pValue Diff Drug + CoTr vs Drug betweenmodel solution	Diff Effect	pValue Diff Drug + CoTr vs Drug between model solution
Anti-gout agent	Xanthine oxidase inhibitors	IB	0	1	0	1	0	1	0	0.999753
		AC	0	1	0	0.998271	0	1	0	0.999506
Corticoids	Corticoids	IB	-0.139771	2.22535e-28	0.0129852	0.0328767	-0.0066752	0.712158	0.0195256	0.00312592
		AC	-0.154395	4.61873e-22	0.0030228	0.75386	-0.0286608	0.114419	-0.0043528	0.724887
Diuretics	Loop diuretics	IB	N/D	N/D	N/D	N/D	N/D	N/D	N/D	N/D
		AC	N/D	N/D	N/D	N/D	N/D	N/D	N/D	N/D
	Thiazide diuretics	IB	0	1	0	1	0	1	0	1
		AC	0	1	0	1	0	1	0	1
	Potassium sparing diuretics	IB	-0.0211476	0.0263596	-0.0011288	0.878227	-0.0123416	0.521299	0.0029672	0.604136
		AC	-0.0401248	0.00633845	-0.0104408	0.285856	-0.0203208	0.267171	-0.0121724	0.283487
Antidiabetics	Metformin	IB	0.0005268	0.924295	0.0143708	0.00229472	0.0015624	0.965682	0.0345864	2.44299e-07
		AC	-0.0094872	0.532417	0.0101592	0.0996842	-0.0131388	0.475103	0.02681	0.0135213
	Sulfonylureas	IB	-0.037002	6.0255e-05	-4e-07	0.997283	0	1	0	1
		AC	-0.0424384	0.00277519	-1e-05	0.993579	0	1	-0.0010456	0.893871
	iSGLT-2	IB	N/D	N/D	N/D	N/D	N/D	N/D	N/D	N/D
		AC	N/D	N/D	N/D	N/D	N/D	N/D	N/D	N/D
	Gliclazide (specific sulfonylurea)	IB	-0.037076	6.00971e-05	0	1	0	1	0	1
		AC	-0.0447408	0.00155778	0	0.999506	0	1	0	0.979998
	Glinides	IB	-0.037076	6.00971e-05	0	1	0	1	0	1
		AC	-0.0447408	0.00155778	0	0.999506	0	1	0	0.979998
Statins	Statins	IB	0.0035716	0.711465	-0.001042	0.883844	7.92e-05	0.984195	-0.0180356	0.00912953
		AC	-0.0033636	0.844421	-0.001444	0.964695	-2.08e-05	0.999038	-0.0111604	0.316818
NSAIDs	NSAIDs	IB	-0.0232712	0.0132202	2.36e-05	0.996049	-0.0020012	0.913238	0.0016648	0.745645
		AC	-0.0324524	0.0224434	-0.0002776	0.954829	-0.0048232	0.790367	-0.000734	0.979751
Paracetamol	Paracetamol	IB	-0.0232712	0.0132202	2.36e-05	0.996049	-0.0020012	0.913238	0.0016648	0.745645
		AC	-0.0324524	0.0224434	-0.0002776	0.954829	-0.0048232	0.790367	-0.000734	0.979751
Antiaggregants	Cyclooxigenase inhibitors	IB	-0.0232712	0.0132202	2.36e-05	0.996049	-0.0020012	0.913238	0.0016648	0.745645
		AC	-0.0324524	0.0224434	-0.0002776	0.954829	-0.0048232	0.790367	-0.000734	0.979751
	ADP receptors inhibitors	IB	-0.0513384	1.19748e-07	-0.0022832	0.694473	-0.0010716	0.928475	0.0130956	0.0344552
		AC	-0.0505732	0.000484244	-0.0103076	0.256098	-0.0027748	0.878268	-0.0107896	0.305141
Antidepressants	Serotonin reuptake inhibitors	IB	0	1	0	0.999753	0	0.999753	0	1
		AC	0	1	0	0.999259	0	1	-1.2e-06	0.999753
	Serotonin and norepinephrine reuptake inhibitors	IB	-2.32e-05	0.999753	0	0.990615	0	1	0	0.999506
		AC	0	0.999012	0	0.998765	0	1	-1.2e-06	0.992097
Benzodiazepines	Benzodiazepines	IB	0	1	0	1	0	1	0	1
		AC	0	1	0	0.999753	0	1	0	0.999259
Gastroprotectants	Proton pump inhibitors	IB	0	1	0	1	0	1	0	1
		AC	0	1	0	1	0	1	0	1
RAS inhibitors	ARBs (angiotensin II receptor blockers)	IB	-0.0461556	1.77412e-06	-0.0132588	0.0223705	-0.0019112	0.886288	0.0305968	7.53596e-06
		AC	-0.0607444	1.81876e-05	-0.0203284	0.0159934	-0.0035312	0.845486	0.0488024	7.51414e-06
	ACE inhibitors	IB	-0.000934	0.971604	-0.0009956	0.911275	-7.84e-05	0.99432	0.0001272	0.941028
		AC	-0.0008688	0.987899	-0.0007992	0.891913	-0.00037	0.983705	-0.0033008	0.754566
Anticoagulants	Heparin	IB	-0.000114	0.986664	-0.0254544	2.35276e-05	0	1	-0.0057076	0.320574
		AC	-0.00211	0.855337	-0.0266984	0.00200971	-0.0010428	0.954087	0.0121864	0.267411
	Vitamin K inhibitors	IB	0	0.999506	0.0012104	0.77772	0	0.999753	0.0127056	0.0487498
		AC	0	1	0.0009372	0.913238	0	1	0.0010988	0.915939
	Factor Xa inhibitors	IB	-0.000114	0.98296	-0.0126356	0.0306372	0	0.998765	0.0127056	0.0487498
		AC	-0.0013948	0.908821	-0.0112296	0.168291	-0.000212	0.990659	0.0047164	0.661173
	Thrombin inhibitors	IB	-0.0484684	1.6997e-07	-0.0315572	1.90425e-07	-0.0007128	0.955075	-0.0166156	0.012352
		AC	-0.0403048	0.00609291	-0.0361356	0.000102894	-0.0042856	0.813496	-0.0050472	0.725816
Antiarrhythmics	Na+ channel blockers	IB	-0.0021072	0.627434	-0.004096	0.401218	0	0.999753	0	1
		AC	-0.0111216	0.468313	-0.0041196	0.71308	0	1	-0.0119548	0.403828
	Ca2+ channel blockers	IB	-0.136034	8.38574e-29	-0.0141116	0.0270592	0	0.993826	-0.0626992	1.42933e-16
		AC	-0.0739012	2.93763e-06	-0.0183644	0.0376354	2.4e-05	0.99895	-0.042268	0.00017427
	Betablockers	IB	-0.049136	2.75126e-07	-0.0029724	0.625459	-0.0003176	0.964448	-0.0067436	0.288519
		AC	-0.0777988	9.12169e-08	-0.0150292	0.114357	-0.009094	0.619039	-0.0010632	0.968643
	Amiodarone	IB	-0.062354	1.37993e-10	-0.0032448	0.602841	-0.0009504	0.929213	-0.0067876	0.285996
		AC	-0.103105	8.3436e-13	-0.0149224	0.116647	-0.0100488	0.581931	-0.0010224	0.976048
CLL treatments	Anti CD20	IB	0	1	0	1	0	1	0	1
		AC	0	1	0	1	0	1	0	1
	BCL2 inhibitors	IB	0.0060812	0.401741	-0.00788	0.192852	-0.0049712	0.763283	-0.022824	0.00177988
		AC	0.007166	0.485959	-0.0099544	0.270764	-0.0050888	0.778264	-0.0313976	0.00936325
AC: acalabrutinib
AF: atrial fibrilation
IB: ibrutinib
Value that indicates differences in the signal between Ibrutinib or Acalabrutinib mechanisms and the signal by including the cotreatment. Values following|Differential Effect| > 0.05 are marked in bold.
Statistical value associated to each Differential Effect value that indicates the probability of the result being a true positive. Values following < 0.01 are marked in bold.
The selection criteria of the cotreatments that could interfere with IB and/or AC has been defined as both |Differential Effect| > 0.05 and P-value < 0.01. When both premises are fullfiled, these values are marked in bold and surrounded by a thick outer rim.

## Sheet: Table S7A
Supplementary Table 7. Summary of the sources of information found in the scientific literature supporting the predicted mechanisms ibrutinib- and acalabrutinib-induced AF/hypertension
Supplementary Table 7A. Summary of the sources of information found in the scientific literature supporting the predicted mechanisms mediating ibrutinib- and acalabrutinib-induced structural remodelling and atrial fibrosis. Activation induced by Node A to Node B column indicates whether the first node of the interaction (Node A) activates (1) or inhibits (-1) the activity of the second node of th…
Link number	Gene name Node A	Uniprot code Node A	Gene name Node B	Uniprot code Node B	Activation induced by Node A to Node B	REFERENCES
1	AC+IB		ERBB4	Q15303	-1	AC and IB off-target
2	NOS3	P29474	Structural Remodelling and Atrial Fibrosis		-1	PMID: 22083148,PMID: 22871241; PMID: 22536189
3	ERBB4	Q15303	AKT1	P31749	1	PMID: 27596216
3	ERBB4	Q15303	AKT2	P31751	1	PMID: 27596216
3	ERBB4	Q15303	AKT3	Q9Y243	1	PMID: 27596216
4	AKT1	P31749	NOS3	P29474	1	PMID:20607729
4	AKT2	P31751	NOS3	P29474	1	PMID:20607729
4	AKT3	Q9Y243	NOS3	P29474	1	PMID:20607729
5	ERBB4	Q15303	PIK3CA	P42336	1	PMID: 27596216
6	PIK3CA	P42336	PTK2	Q05397	1	PMID: 22064833, KEGG: hsa04062
7	PTK2	Q05397	PIK3CA	P42336	1	KEGG: hsa04151
8	PIK3CA	P42336	AKT1	P31749	1	PMID: 12933816; PMID: 20584748, PMID: 23576023
8	PIK3CA	P42336	AKT2	P31751	1	PMID: 18473732, PMID: 20584748, PMID: 23576023
8	PIK3CA	P42336	AKT3	Q9Y243	1	PMID: 18473732, PMID: 23378641, PMID: 20584748,PMID: 23576023
9	PIK3CA	P42336	Structural Remodelling and Atrial Fibrosis		-1	PMID: 33412279, PMID: 19679877
10	ERBB4	Q15303	PTK2	Q05397	1	PMID: 27596216
11	AC+IB		TEC	P42680	-1	AC and IB off-target
12	TEC	P42680	PIK3CA	P42336	1	PMID: 25498454
13	TEC	P42680	PRKCB	P05771	1	PMID: 15308211, PMID: 12118060
13	TEC	P42680	PRKCA	P17252	1	PMID: 15308211, PMID: 12118060
14	PTK2	Q05397	AKT1	P31749	1	PMID: 21209368, PMID: 18452580, PMID: 12502711, PMID: 19956390
14	PTK2	Q05397	AKT2	P31751	1	PMID: 21209368, PMID: 18452580, PMID: 12502711, PMID: 19956390
14	PTK2	Q05397	AKT3	Q9Y243	1	PMID: 21209368, PMID: 18452580, PMID: 12502711, PMID: 19956390
15	PRKCB	P05771	PTK2	Q05397	1	KEGG: hsa04510
15	PRKCA	P17252	PTK2	Q05397	1	KEGG: hsa04510
16	ERBB4	Q15303	NOS3	P29474	1	PMID: 27596216
17	IB		HCK	P08631	-1	Ibrutinib off-target
17	IB		LYN	P07948	-1	Ibrutinib off-target
17	IB		FGR	P09769	-1	Ibrutinib off-target
18	HCK	P08631	PIK3CA	P42336	1	Kegg: hsa04062, PMID: 18835245
18	LYN	P07948	PIK3CA	P42336	1	PMID: 22995516, KEGG: hsa04062
18	FGR	P09769	PIK3CA	P42336	1	KEGG: hsa04062
19	IB		FYN	P06241	-1	Ibrutinib off-target
20	FYN	P06241	PIK3CA	P42336	1	PMID: 17277164
21	FYN	P06241	RAC1	P63000	1	PMID: 18044967, PMID: 17213284, PMID: 15306647
22	RAC1	P63000	NFKB1	P19838	1	PMID: 19487462, PMID: 11101877, PMID: 24877606, PMID: 24759106
23	NFKB1	P19838	COL1A2	P08123	-1	PMID: 10201951
24	COL1A2	P08123	Structural Remodelling and Atrial Fibrosis		1	PMID: 25955429, PMID: 34100729

## Sheet: Table S7B
Supplementary Table 7B. Summary of the sources of information found in the scientific literature supporting the predicted mechanisms mediating ibrutinib- and acalabrutinib-induced electrophysiology and ectopic or triggered activity in AF. Activation induced by Node A to Node B column indicates whether the first node of the interaction (Node A) activates (1) or inhibits (-1) the activity of the se…
Link number	Gene name Node A	Uniprot code Node A	Gene name Node B	Uniprot code Node B	Activation induced by Node A to Node B	REFERENCES
1	AC+IB		TEC	P42680	-1	AC and IB off-target
2	AC+IB		ERBB4	Q15303	-1	AC and IB off-target
3	TEC	P42680	PIK3CA	P42336	1	PMID: 25498454
4	PIK3CA	P42336	SCN1B	Q07699	1	PMID: 25552692
4	PIK3CA	P42336	SCN5A	Q14524	1	PMID: 33412279, PMID: 25552692
5	SCN1B	Q07699	AF Initiation_Electrophysiology and Ectopic or Triggered Activity		-1	PMID: 25772295, PMID: 33134290
5	SCN5A	Q14524	AF Initiation_Electrophysiology and Ectopic or Triggered Activity		-1	PMID: 25484998
6	ERBB4	Q15303	MAPK3	P27361	1	PMID: 27596216
6	ERBB4	Q15303	MAPK1	P28482	1	PMID: 27596216
7	ERBB4	Q15303	PIK3CA	P42336	1	PMID: 27596216
8	MAPK3	P27361	ESR1	P03372	1	PMID: 18372406
8	MAPK1	P28482	ESR1	P03372	1	PMID: 18372406
9	ESR1	P03372	ZFHX3	Q15911	1	PMID: 33217982
10	ZFHX3	Q15911	AF Initiation_Electrophysiology and Ectopic or Triggered Activity		-1	PMID: 26930642
11	ERBB4	Q15303	PTK2	Q05397	1	PMID: 27596216
12	PTK2	Q05397	PIK3CA	P42336	1	KEGG: hsa04151
13	PIK3CA	P42336	CACNB2	Q08289	1	PMID: 33412279
14	CACNB2	Q08289	AF Initiation_Electrophysiology and Ectopic or Triggered Activity		-1	PMID: 28239561, PMID: 34737791
15	IB		LYN	P07948	-1	IB off-target
16	LYN	P07948	PIK3CA	P42336	1	PMID: 22995516, KEGG: hsa04062
17	IB		SRC	P12931	-1	IB off-target
18	SRC	P12931	PIK3CA	P42336	1	KEGG: hsa04370, PMID: 24741093, PMID: 12933816, PMID: 29487290, PMID: 28903391
19	SRC	P12931	PPP2CA	P67775	-1	PMID: 29786478
20	PPP2CA	P67775	PPP1R1A	Q13522	-1	PMID: 17400554
21	PPP1R1A	Q13522	AF Initiation_Electrophysiology and Ectopic or Triggered Activity		-1	PMID: 28077320, PMID: 24812280, PMID: 31172864
22	SRC	P12931	FOS	P01100	1	PMID: 22105363, PMID: 2474755
23	FOS	P01100	OXTR	P30559	1	PMID: 10218980
24	OXTR	P30559	CACNA2D2	Q9NY47	1	PMID: 33195466
25	CACNA2D2	Q9NY47	AF Initiation_Electrophysiology and Ectopic or Triggered Activity		-1	PMID: 28469787, PMID: 32392228

## Sheet: Table S7C
Supplementary Table 7C. Summary of the sources of information found in the scientific literature supporting the predicted mechanisms mediating ibrutinib- and acalabrutinib-induced inflammation related to hypertension. Activation induced by Node A to Node B column indicates whether the first node of the interaction (Node A) activates (1) or inhibits (-1) the activity of the second node of the inte…
Link number	Gene name Node A	Uniprot code Node A	Gene name Node B	Uniprot code Node B	Activation induced by Node A to Node B	REFERENCES
1	TNF	P01375	inflammation related to hypertension		1	PMID: 22533660, PMID: 35035808, PMID: 32902942, PMID: 31321561
2	IL6	P05231	inflammation related to hypertension		1	PMID: 15759024, PMID: 35035808
3	AR	P10275	TNF	P01375	1	PMID: 19907077
4	CREB1	P13500	IL10	P22301	1	PMID: 25114223
5	IL10	P22301	inflammation related hypertension		-1	PMID: 29952002, PMID: 26682936
6	MAPK1	P28482	CREB1	P16220	1	PMID: 27770611
6	MAPK3	P27361	CREB1	P16220	1	PMID: 27770611
7	MAPK3	P27361	STAT1	P42224	1	PMID: 27742579, PMID: 23825585, PMID: 20675591
7	MAPK1	P28482	STAT1	P42224	1	PMID: 27742579, PMID: 23825585, PMID: 20675591
8	MAPK3	P27361	SP1	P08047	1	PMID: 23696862
8	MAPK1	P28482	SP1	P08047	1	PMID: 23696862
9	MAPK3	P27361	NFKB1	P19838	1	PMID: 1648088, PMID: 21372320
9	MAPK3	P27361	RELA	Q04206	1	KEGG: hsa05132
9	MAPK1	P28482	NFKB1	P19838	1	PMID: 24163071, PMID: 21372320
9	MAPK1	P28482	RELA	Q04206	1	PMID: 10960075, KEGG: hsa05132
10	MAPK1	P28482	STAT5A	P42229	1	PMID: 10194762, PMID: 14737178
10	MAPK3	P27361	STAT5A	P42229	1	PMID: 10194762, PMID: 14737178
11	AKT1	P31749	AR	P10275	-1	PMID: 11404460
11	AKT2	P31751	AR	P10275	-1	PMID: 11404460
11	AKT3	Q9Y243	AR	P10275	-1	PMID: 11404460
12	STAT1	P42224	IL6	P05231	-1	PMID: 22838736
13	STAT5A	P42229	IL10	P22301	1	PMID: 25187566, PMID: 18768844
14	ERBB4	Q15303	MAPK3	P27361	1	PMID: 27596216, PMID: 29398709
14	ERBB4	Q15303	MAPK1	P28482	1	PMID: 27596216, PMID: 29398709
15	ERBB4	Q15303	STAT5A	P42229	1	PMID: 10508857, PMID: 19098003, PMID: 23230144, PMID: 28955922
16	ERBB4	Q15303	AKT1	P31749	1	PMID: 27596216
16	ERBB4	Q15303	AKT2	P31751	1	PMID: 27596216
16	ERBB4	Q15303	AKT3	Q9Y243	1	PMID: 27596216
17	SP1	P08047	IL10	P22301	1	PMID: 11278848
18	AC+IB		ERBB4	Q15303	-1	AC and IB off-target
19	NFKB1	P19838	IL10	P22301	1	PMID: 19519322
19	RELA	Q04206	IL10	P22301	1	PMID: 30188752
20	AKT1	P31749	CREB1	P16220	1	PMID: 17276404, PMID: 24009409, PMID: 9829964
20	AKT2	P31751	CREB1	P16220	1	KEGG: hsa04151
20	AKT3	Q9Y243	CREB1	P16220	1	KEGG: hsa04151
21	AKT1	P31749	NFKB1	P19838	1	PMID: 22139302
21	AKT1	P31749	RELA	Q04206	1	PMID: 22715334, PMID: 20837477
21	AKT2	P31751	NFKB1	P19838	1	PMID: 23316192
21	AKT2	P31751	RELA	Q04206	1	PMID: 23316192
21	AKT3	Q9Y243	NFKB1	P19838	1	KEGG: hsa05152
21	AKT3	Q9Y243	RELA	Q04206	1	PMID: 22715334, PMID: 20837477
22	IB		FLT3	P36888	-1	IB off-target
23	FLT3	P36888	STAT5A	P42229	1	PMID: 14504097, PMID: 12796379
24	IB		LCK	P06239	-1	IB off-target
25	LCK	P06239	STAT3	P40763	1	PMID: 10825200
26	STAT3	P40763	VDR	P11473	-1	PMID: 23424038
27	IB		JAK3	P52333	-1	IB off-target
28	JAK3	P52333	STAT5A	P42229	1	PMID: 10037026, PMID: 18250158
29	VDR	P11473	IL10	P22301	-1	PMID: 20236616
30	JAK3	P52333	STAT1	P42224	1	PMID: 11278899, PMID: 22788969
31	STAT1	P42224	TBX1	O43435	1	PMID: 12006974
32	TBX1	O43435	CXCR3	P49682	1	PMID: 19412181
33	CXCR3	P49682	inflammation related hypertension		1	PMID: 19129260

[truncated: 1 more sheets: Table S7D]
